# Supplementary material for: Crystal structure of 3,5-di­methyl­phenyl 2-nitro­benzene­sulfonate
Source: Acta Crystallogr E Crystallogr Commun. 2015 Aug 22;71(Pt 9):1045–7. doi: 10.1107/S2056989015015078 (PMC4555383; doi:10.1107/S2056989015015078)
Supplement: Supplementary file 1 [file e-71-01045-sup1.cif]

##############################################################################
#                                                                            #
# This CIF contains the data in a paper accepted for publication in          #
# Acta Crystallographica Section E. It conforms to the requirements of       #
# Notes for Authors for Acta Crystallographica Section E, and has been       #
# peer reviewed under the auspices of the IUCr Commission on Journals.       #
#                                                                            #
# Full details of the Crystallographic Information File format               #
# are given in the paper "The Crystallographic Information File (CIF):       #
# a New Standard Archive File for Crystallography" by S. R. Hall, F. H.      #
# Allen and I. D. Brown [Acta Cryst. (1991), A47, 655-685].                  #
#                                                                            #
# The current version of the core CIF dictionary is obtainable from          #
# ftp://ftp.iucr.org/pub/cif_core.dic.                                       #
#                                                                            #
# Software is freely available for graphical display of the structure(s)     #
# in this CIF. For information consult the CIF software page                 #
# http://www.iucr.org/resources/cif/software.                                #
#                                                                            #
# This file may be used for bona fide research purposes within the           #
# scientific community so long as proper attribution is given to the journal # 
# article from which it was obtained.                                        #
#                                                                            #
##############################################################################
data_I
_audit_creation_method
;
Olex2 1.2
(compiled 2015.01.26 svn.r3151 for OlexSys, GUI svn.r4998)
;
_journal_date_recd_electronic     2015-07-11
_journal_date_accepted     2015-08-12
_journal_name_full     'Acta Crystallographica, Section E'
_journal_year     2015
_journal_volume     71
_journal_issue      9
_journal_page_first     1045
_journal_page_last     1047
_journal_paper_category     GO
_journal_paper_doi     10.1107/S2056989015015078
_journal_coeditor_code     GK2639
_publ_contact_author_name     'Felix Ngassa'
_publ_contact_author_address
;
Department of Chemistry
Grand Valley State University
1 Campus Dr.
Allendale,
MI 49401
USA
;
_publ_contact_author_email     'ngassaf@gvsu.edu'
_publ_contact_author_fax     ?
_publ_contact_author_phone     '1-616-331-3803'
_publ_section_title
;
Crystal structure of 3,5-dimethylphenyl 2-nitrobenzenesulfonate
;
_publ_section_title_footnote     .
loop_
    _publ_author_name
    _publ_author_footnote
    _publ_author_address
    'Atanasova, Tsvetelina P.' .
;
Department of Chemistry
Grand Valley State University
1 Campus Dr.
Allendale, MI 49401
USA
;
    'Riley, Sean' .
;
Department of Chemistry
Grand Valley State University
1 Campus Dr.
Allendale, MI 49401
USA
;
    'Biros, Shannon M.' .
;
Department of Chemistry
Grand Valley State University
1 Campus Dr.
Allendale, MI 49401
USA
;
    'Staples, Richard J.' .
;
Center for Crystallographic Research
Department of Chemistry
Michigan State University
578 S. Shaw Lane
East Lansing, MI 48824,
USA
;
    'Ngassa, Felix N.' .
;
Department of Chemistry
Grand Valley State University
1 Campus Dr.
Allendale, MI 49401
USA
;
_publ_section_synopsis
;
In the title compound, there are intermolecular S\\db O...N(nitro)
interactions, with an O...N distance of 2.9840(18) \%A, between
inversion-related molecules. The aromatic rings attached to the SO~3~ group
are oriented in a <i>gauche</i> fashion around the ester S---O bond, with a
C---S---O---C torsion angle of 84.68(11)\%.
;
_database_code_depnum_ccdc_archive     'CCDC 1418463'
_chemical_name_systematic
;
3,5-Dimethylphenyl 2-nitrobenzenesulfonate
;
_chemical_name_common     ?
_chemical_formula_moiety     'C14 H13 N O5 S'
_chemical_formula_sum     'C14 H13 N O5 S'
_chemical_formula_iupac     'C14 H13 N O5 S'
_chemical_formula_weight     307.31
_chemical_melting_point     ?
_shelx_space_group_comment
;
The symmetry employed for this shelxl refinement is uniquely defined
by the following loop, which should always be used as a source of
symmetry information in preference to the above space-group names.
They are only intended as comments.
;
_space_group_crystal_system     triclinic
_space_group_name_H-M_alt     'P -1'
_space_group_name_Hall     '-P 1'
loop_
    _space_group_symop_operation_xyz
    'x, y, z'
    '-x, -y, -z'
_cell_length_a     7.9958(4)
_cell_length_b     7.9991(5)
_cell_length_c     12.0238(3)
_cell_angle_alpha     83.908(3)
_cell_angle_beta     76.286(3)
_cell_angle_gamma     63.411(4)
_cell_volume     668.10(6)
_cell_formula_units_Z     2
_cell_measurement_reflns_used     8863
_cell_measurement_theta_min     3.784
_cell_measurement_theta_max     72.340
_cell_measurement_temperature     173(2)
_exptl_crystal_description     'block'
_exptl_crystal_colour     colourless
_exptl_crystal_size_max     0.384
_exptl_crystal_size_mid     0.339
_exptl_crystal_size_min     0.212
_exptl_crystal_density_diffrn     1.528
_exptl_crystal_density_meas     ?
_exptl_crystal_density_method     ?
_exptl_crystal_F_000     320
_exptl_absorpt_coefficient_mu     2.374
_exptl_absorpt_correction_type     multi-scan
_exptl_absorpt_process_details
;
(SADABS; Bruker, 2013)
;
_shelx_estimated_absorpt_T_min     0.463
_shelx_estimated_absorpt_T_max     0.633
_exptl_absorpt_correction_T_min     0.6296
_exptl_absorpt_correction_T_max     0.7535
_exptl_special_details     ?
_diffrn_ambient_temperature     173.0
_diffrn_radiation_type     CuK\a
_diffrn_radiation_wavelength     1.54178
_diffrn_radiation_monochromator     graphite
_diffrn_measurement_device_type     'Bruker APEXII CCD'
_diffrn_measurement_method     '\f and \w scans'
_diffrn_detector_area_resol_mean     8
_diffrn_reflns_number     10317
_diffrn_reflns_av_R_equivalents     0.0223
_diffrn_reflns_theta_min     3.784
_diffrn_reflns_theta_max     72.116
_diffrn_reflns_theta_full     67.679
_diffrn_measured_fraction_theta_max     0.958
_diffrn_measured_fraction_theta_full     0.971
_diffrn_reflns_limit_h_min     -9
_diffrn_reflns_limit_h_max     9
_diffrn_reflns_limit_k_min     -9
_diffrn_reflns_limit_k_max     9
_diffrn_reflns_limit_l_min     -14
_diffrn_reflns_limit_l_max     14
_diffrn_standards_number     .
_refine_special_details     ?
_reflns_number_total     2519
_reflns_number_gt     2461
_reflns_threshold_expression     I>2\s(I)
_refine_ls_structure_factor_coef     Fsqd
_refine_ls_matrix_type     full
_refine_ls_R_factor_all     0.0350
_refine_ls_R_factor_gt     0.0345
_refine_ls_wR_factor_gt     0.0911
_refine_ls_wR_factor_ref     0.0916
_refine_ls_goodness_of_fit_ref     1.050
_refine_ls_restrained_S_all     1.050
_refine_ls_number_reflns     2519
_refine_ls_number_parameters     192
_refine_ls_number_restraints     0
_refine_ls_hydrogen_treatment     constr
_refine_ls_weighting_scheme     calc
_refine_ls_weighting_details
              'w=1/[\s^2^(Fo^2^)+(0.0559P)^2^+0.3536P] where P=(Fo^2^+2Fc^2^)/3'
_atom_sites_solution_hydrogens     geom
_atom_sites_solution_primary     direct
_atom_sites_solution_secondary     ?
_refine_ls_shift/su_max     0.000
_refine_ls_shift/su_mean     0.000
_refine_diff_density_max     0.334
_refine_diff_density_min     -0.497
_refine_ls_extinction_method     none
_refine_ls_extinction_coef     .
loop_
    _atom_type_symbol
    _atom_type_description
    _atom_type_scat_dispersion_real
    _atom_type_scat_dispersion_imag
    _atom_type_scat_source
    'C' 'C' 0.0181 0.0091
                         'International Tables Vol C Tables 4.2.6.8 and 6.1.1.4'
    'H' 'H' 0.0000 0.0000
                         'International Tables Vol C Tables 4.2.6.8 and 6.1.1.4'
    'N' 'N' 0.0311 0.0180
                         'International Tables Vol C Tables 4.2.6.8 and 6.1.1.4'
    'O' 'O' 0.0492 0.0322
                         'International Tables Vol C Tables 4.2.6.8 and 6.1.1.4'
    'S' 'S' 0.3331 0.5567
                         'International Tables Vol C Tables 4.2.6.8 and 6.1.1.4'
_computing_data_collection
;
APEX2 (Bruker, 2013)
;
_computing_cell_refinement
;
SAINT (Bruker, 2013)
;
_computing_data_reduction
;
SAINT (Bruker, 2013)
;
_computing_structure_solution
;
SHELXS97 (Sheldrick, 2008)
;
_computing_structure_refinement
;
SHELXL2014 (Sheldrick, 2015)
;
_computing_molecular_graphics
;
CrystalMaker (Palmer, 2007)
;
_computing_publication_material
;
OLEX2 (Dolomanov <i>et al.</i>,  2009; Bourhis <i>et al.</i>,
2015)
;
loop_
    _atom_site_type_symbol
    _atom_site_label
    _atom_site_fract_x
    _atom_site_fract_y
    _atom_site_fract_z
    _atom_site_U_iso_or_equiv
    _atom_site_adp_type
    _atom_site_calc_flag
    _atom_site_occupancy
    _atom_site_disorder_assembly
    _atom_site_disorder_group
    S S1 0.32156(5) 0.85859(5) 0.36621(3) 0.01694(13) Uani d 1 . .
    O O1 0.27175(16) 1.05073(15) 0.33973(10) 0.0239(3) Uani d 1 . .
    O O2 0.22079(15) 0.81004(16) 0.46826(9) 0.0240(3) Uani d 1 . .
    O O3 0.29830(15) 0.76150(15) 0.26599(9) 0.0193(2) Uani d 1 . .
    O O4 0.46725(16) 0.43665(16) 0.39045(10) 0.0240(3) Uani d 1 . .
    O O5 0.73130(19) 0.28883(18) 0.26840(12) 0.0375(3) Uani d 1 . .
    N N1 0.62367(18) 0.41785(18) 0.33520(11) 0.0201(3) Uani d 1 . .
    C C1 0.5719(2) 0.7475(2) 0.36177(12) 0.0171(3) Uani d 1 . .
    C C2 0.6508(2) 0.8662(2) 0.37453(13) 0.0216(3) Uani d 1 . .
    H H2 0.5728 0.9973 0.3801 0.026 Uiso calc 1 . .
    C C3 0.8425(2) 0.7951(3) 0.37920(14) 0.0258(4) Uani d 1 . .
    H H3 0.8939 0.8771 0.3902 0.031 Uiso calc 1 . .
    C C4 0.9587(2) 0.6047(3) 0.36792(14) 0.0265(4) Uani d 1 . .
    H H4 1.0898 0.5564 0.3711 0.032 Uiso calc 1 . .
    C C5 0.8841(2) 0.4845(2) 0.35195(13) 0.0227(3) Uani d 1 . .
    H H5 0.9643 0.3542 0.3426 0.027 Uiso calc 1 . .
    C C6 0.6920(2) 0.5556(2) 0.34977(12) 0.0182(3) Uani d 1 . .
    C C7 0.3244(2) 0.8273(2) 0.15112(12) 0.0175(3) Uani d 1 . .
    C C8 0.1844(2) 0.9933(2) 0.12119(13) 0.0200(3) Uani d 1 . .
    H H8 0.0770 1.0683 0.1773 0.024 Uiso calc 1 . .
    C C9 0.2044(2) 1.0482(2) 0.00677(14) 0.0214(3) Uani d 1 . .
    C C10 0.3619(2) 0.9314(2) -0.07306(13) 0.0217(3) Uani d 1 . .
    H H10 0.3744 0.9677 -0.1513 0.026 Uiso calc 1 . .
    C C11 0.5014(2) 0.7635(2) -0.04207(13) 0.0198(3) Uani d 1 . .
    C C12 0.4822(2) 0.7111(2) 0.07297(13) 0.0186(3) Uani d 1 . .
    H H12 0.5755 0.5979 0.0971 0.022 Uiso calc 1 . .
    C C13 0.0582(3) 1.2305(2) -0.02968(16) 0.0294(4) Uani d 1 . .
    H H13A -0.0609 1.2720 0.0288 0.044 Uiso calc 1 . .
    H H13B 0.0333 1.2131 -0.1026 0.044 Uiso calc 1 . .
    H H13C 0.1069 1.3249 -0.0390 0.044 Uiso calc 1 . .
    C C14 0.6690(2) 0.6430(2) -0.13189(14) 0.0249(3) Uani d 1 . .
    H H14A 0.6251 0.6435 -0.2015 0.037 Uiso calc 1 . .
    H H14B 0.7263 0.5147 -0.1032 0.037 Uiso calc 1 . .
    H H14C 0.7647 0.6923 -0.1494 0.037 Uiso calc 1 . .
loop_
    _atom_site_aniso_label
    _atom_site_aniso_U_11
    _atom_site_aniso_U_22
    _atom_site_aniso_U_33
    _atom_site_aniso_U_12
    _atom_site_aniso_U_13
    _atom_site_aniso_U_23
    S1 0.01488(19) 0.0172(2) 0.0159(2) -0.00464(15) -0.00261(13) -0.00112(14)
    O1 0.0254(6) 0.0177(6) 0.0258(6) -0.0055(4) -0.0081(5) -0.0009(5)
    O2 0.0186(5) 0.0292(6) 0.0188(5) -0.0075(5) -0.0002(4) 0.0000(5)
    O3 0.0225(5) 0.0206(5) 0.0174(5) -0.0113(4) -0.0061(4) 0.0026(4)
    O4 0.0227(6) 0.0257(6) 0.0254(6) -0.0129(5) -0.0043(5) 0.0023(5)
    O5 0.0340(7) 0.0311(7) 0.0430(8) -0.0111(6) 0.0021(6) -0.0198(6)
    N1 0.0215(6) 0.0181(6) 0.0186(6) -0.0063(5) -0.0052(5) 0.0000(5)
    C1 0.0157(7) 0.0211(7) 0.0126(6) -0.0072(6) -0.0014(5) -0.0007(6)
    C2 0.0236(7) 0.0231(8) 0.0179(7) -0.0108(6) -0.0017(6) -0.0027(6)
    C3 0.0258(8) 0.0362(9) 0.0219(8) -0.0194(7) -0.0024(6) -0.0044(7)
    C4 0.0170(7) 0.0397(10) 0.0227(8) -0.0124(7) -0.0034(6) -0.0006(7)
    C5 0.0183(7) 0.0240(8) 0.0195(7) -0.0046(6) -0.0021(6) -0.0001(6)
    C6 0.0187(7) 0.0212(7) 0.0137(7) -0.0087(6) -0.0017(5) -0.0006(6)
    C7 0.0210(7) 0.0189(7) 0.0169(7) -0.0116(6) -0.0064(6) 0.0016(6)
    C8 0.0191(7) 0.0189(7) 0.0226(8) -0.0074(6) -0.0060(6) -0.0029(6)
    C9 0.0244(7) 0.0177(7) 0.0256(8) -0.0098(6) -0.0114(6) 0.0021(6)
    C10 0.0304(8) 0.0213(8) 0.0181(7) -0.0145(7) -0.0086(6) 0.0030(6)
    C11 0.0238(7) 0.0188(7) 0.0208(7) -0.0127(6) -0.0038(6) -0.0023(6)
    C12 0.0196(7) 0.0146(7) 0.0233(8) -0.0077(6) -0.0073(6) 0.0010(6)
    C13 0.0324(9) 0.0217(8) 0.0327(9) -0.0074(7) -0.0158(7) 0.0046(7)
    C14 0.0288(8) 0.0225(8) 0.0230(8) -0.0121(7) -0.0017(6) -0.0035(6)
_geom_special_details
;
All e.s.d.'s (except the e.s.d. in the dihedral angle between two l.s. planes)
are estimated using the full covariance matrix. The cell e.s.d.'s are taken
into account individually in the estimation of e.s.d.'s in distances, angles
and torsion angles; correlations between e.s.d.'s in cell parameters are only
used when they are defined by crystal symmetry. An approximate (isotropic)
treatment of cell e.s.d.'s is used for estimating e.s.d.'s involving l.s.
planes.
;
loop_
    _geom_bond_atom_site_label_1
    _geom_bond_atom_site_label_2
    _geom_bond_site_symmetry_2
    _geom_bond_distance
    _geom_bond_publ_flag
    S1 O1 . 1.4249(12) ?
    S1 O2 . 1.4198(11) ?
    S1 O3 . 1.5887(11) ?
    S1 C1 . 1.7797(15) ?
    O3 C7 . 1.4268(18) ?
    O4 N1 . 1.2195(17) ?
    O5 N1 . 1.2263(18) ?
    N1 C6 . 1.473(2) ?
    C1 C2 . 1.391(2) ?
    C1 C6 . 1.400(2) ?
    C2 H2 . 0.9500 ?
    C2 C3 . 1.389(2) ?
    C3 H3 . 0.9500 ?
    C3 C4 . 1.385(3) ?
    C4 H4 . 0.9500 ?
    C4 C5 . 1.387(2) ?
    C5 H5 . 0.9500 ?
    C5 C6 . 1.385(2) ?
    C7 C8 . 1.380(2) ?
    C7 C12 . 1.383(2) ?
    C8 H8 . 0.9500 ?
    C8 C9 . 1.393(2) ?
    C9 C10 . 1.394(2) ?
    C9 C13 . 1.505(2) ?
    C10 H10 . 0.9500 ?
    C10 C11 . 1.392(2) ?
    C11 C12 . 1.395(2) ?
    C11 C14 . 1.507(2) ?
    C12 H12 . 0.9500 ?
    C13 H13A . 0.9800 ?
    C13 H13B . 0.9800 ?
    C13 H13C . 0.9800 ?
    C14 H14A . 0.9800 ?
    C14 H14B . 0.9800 ?
    C14 H14C . 0.9800 ?
loop_
    _geom_angle_atom_site_label_1
    _geom_angle_atom_site_label_2
    _geom_angle_atom_site_label_3
    _geom_angle_site_symmetry_1
    _geom_angle_site_symmetry_3
    _geom_angle
    _geom_angle_publ_flag
    O1 S1 O3 . . 109.83(6) ?
    O1 S1 C1 . . 106.85(7) ?
    O2 S1 O1 . . 119.41(7) ?
    O2 S1 O3 . . 105.16(6) ?
    O2 S1 C1 . . 110.43(7) ?
    O3 S1 C1 . . 104.16(6) ?
    C7 O3 S1 . . 120.43(9) ?
    O4 N1 O5 . . 124.23(14) ?
    O4 N1 C6 . . 118.87(12) ?
    O5 N1 C6 . . 116.89(13) ?
    C2 C1 S1 . . 115.24(12) ?
    C2 C1 C6 . . 118.36(14) ?
    C6 C1 S1 . . 126.38(12) ?
    C1 C2 H2 . . 119.7 ?
    C3 C2 C1 . . 120.67(15) ?
    C3 C2 H2 . . 119.7 ?
    C2 C3 H3 . . 119.9 ?
    C4 C3 C2 . . 120.11(15) ?
    C4 C3 H3 . . 119.9 ?
    C3 C4 H4 . . 119.9 ?
    C3 C4 C5 . . 120.10(15) ?
    C5 C4 H4 . . 119.9 ?
    C4 C5 H5 . . 120.2 ?
    C6 C5 C4 . . 119.59(15) ?
    C6 C5 H5 . . 120.2 ?
    C1 C6 N1 . . 122.82(13) ?
    C5 C6 N1 . . 116.05(14) ?
    C5 C6 C1 . . 121.13(14) ?
    C8 C7 O3 . . 119.06(13) ?
    C8 C7 C12 . . 123.31(14) ?
    C12 C7 O3 . . 117.36(13) ?
    C7 C8 H8 . . 120.8 ?
    C7 C8 C9 . . 118.42(14) ?
    C9 C8 H8 . . 120.8 ?
    C8 C9 C10 . . 118.82(14) ?
    C8 C9 C13 . . 120.43(15) ?
    C10 C9 C13 . . 120.75(15) ?
    C9 C10 H10 . . 118.9 ?
    C11 C10 C9 . . 122.27(15) ?
    C11 C10 H10 . . 118.9 ?
    C10 C11 C12 . . 118.57(14) ?
    C10 C11 C14 . . 120.02(14) ?
    C12 C11 C14 . . 121.41(14) ?
    C7 C12 C11 . . 118.60(14) ?
    C7 C12 H12 . . 120.7 ?
    C11 C12 H12 . . 120.7 ?
    C9 C13 H13A . . 109.5 ?
    C9 C13 H13B . . 109.5 ?
    C9 C13 H13C . . 109.5 ?
    H13A C13 H13B . . 109.5 ?
    H13A C13 H13C . . 109.5 ?
    H13B C13 H13C . . 109.5 ?
    C11 C14 H14A . . 109.5 ?
    C11 C14 H14B . . 109.5 ?
    C11 C14 H14C . . 109.5 ?
    H14A C14 H14B . . 109.5 ?
    H14A C14 H14C . . 109.5 ?
    H14B C14 H14C . . 109.5 ?
loop_
    _geom_torsion_atom_site_label_1
    _geom_torsion_atom_site_label_2
    _geom_torsion_atom_site_label_3
    _geom_torsion_atom_site_label_4
    _geom_torsion_site_symmetry_1
    _geom_torsion_site_symmetry_2
    _geom_torsion_site_symmetry_3
    _geom_torsion_site_symmetry_4
    _geom_torsion
    _geom_torsion_publ_flag
    S1 O3 C7 C8 . . . . -74.03(15) ?
    S1 O3 C7 C12 . . . . 111.80(13) ?
    S1 C1 C2 C3 . . . . 176.26(12) ?
    S1 C1 C6 N1 . . . . 2.0(2) ?
    S1 C1 C6 C5 . . . . -177.44(12) ?
    O1 S1 O3 C7 . . . . 29.44(12) ?
    O1 S1 C1 C2 . . . . 21.24(13) ?
    O1 S1 C1 C6 . . . . -160.46(13) ?
    O2 S1 O3 C7 . . . . 159.13(10) ?
    O2 S1 C1 C2 . . . . -110.09(12) ?
    O2 S1 C1 C6 . . . . 68.21(15) ?
    O3 S1 C1 C2 . . . . 137.46(11) ?
    O3 S1 C1 C6 . . . . -44.23(14) ?
    O3 C7 C8 C9 . . . . -174.87(12) ?
    O3 C7 C12 C11 . . . . 173.85(12) ?
    O4 N1 C6 C1 . . . . -39.7(2) ?
    O4 N1 C6 C5 . . . . 139.82(14) ?
    O5 N1 C6 C1 . . . . 141.33(16) ?
    O5 N1 C6 C5 . . . . -39.2(2) ?
    C1 S1 O3 C7 . . . . -84.68(11) ?
    C1 C2 C3 C4 . . . . 1.8(2) ?
    C2 C1 C6 N1 . . . . -179.70(14) ?
    C2 C1 C6 C5 . . . . 0.8(2) ?
    C2 C3 C4 C5 . . . . 0.0(2) ?
    C3 C4 C5 C6 . . . . -1.3(2) ?
    C4 C5 C6 N1 . . . . -178.57(13) ?
    C4 C5 C6 C1 . . . . 0.9(2) ?
    C6 C1 C2 C3 . . . . -2.2(2) ?
    C7 C8 C9 C10 . . . . 1.6(2) ?
    C7 C8 C9 C13 . . . . -178.43(14) ?
    C8 C7 C12 C11 . . . . 0.0(2) ?
    C8 C9 C10 C11 . . . . -1.1(2) ?
    C9 C10 C11 C12 . . . . 0.0(2) ?
    C9 C10 C11 C14 . . . . -179.82(14) ?
    C10 C11 C12 C7 . . . . 0.6(2) ?
    C12 C7 C8 C9 . . . . -1.1(2) ?
    C13 C9 C10 C11 . . . . 178.94(14) ?
    C14 C11 C12 C7 . . . . -179.61(13) ?
loop_
    _geom_hbond_atom_site_label_D
    _geom_hbond_atom_site_label_H
    _geom_hbond_atom_site_label_A
    _geom_hbond_site_symmetry_A
    _geom_hbond_distance_DH
    _geom_hbond_distance_HA
    _geom_hbond_distance_DA
    _geom_hbond_angle_DHA
    C5 H5 O1 1_645 0.95 2.56 3.4544(19) 156.2
    C8 H8 O5 1_465 0.95 2.56 3.468(2) 159.7
_shelx_hkl_file
;
  -1   0   0  356.24    9.24
   1   0   0  329.71    9.43
   1   0   0  335.90    7.28
  -2   0   0  269.03    7.32
   2   0   0  272.30    7.48
  -3   0   0  134.98    3.71
   3   0   0  131.44    3.13
   3   0   0  132.73    3.78
  -4   0   0    9.02    0.43
   4   0   0    9.45    0.44
   4   0   0    9.00    0.28
   4   0   0    8.99    0.42
  -5   0   0   81.61    2.50
   5   0   0   81.67    2.51
   5   0   0   79.32    2.27
   5   0   0   84.32    2.60
  -6   0   0   51.78    1.42
   6   0   0   52.84    1.97
   6   0   0   53.50    1.76
   6   0   0   52.73    1.82
   6   0   0   54.14    1.72
   6   0   0   52.14    1.45
  -7   0   0    4.80    0.29
  -7   0   0    4.67    0.24
   7   0   0    4.60    0.35
   7   0   0    5.28    0.35
   7   0   0    4.69    0.23
  -8   0   0   18.08    0.60
  -8   0   0   18.19    0.56
   8   0   0   17.96    0.77
   8  -1   0    0.04    0.07
  -8   1   0    0.14    0.05
  -8   1   0    0.16    0.05
   7  -1   0    5.68    0.38
   7  -1   0    6.13    0.40
   7  -1   0    5.81    0.29
  -7   1   0    5.92    0.25
  -7   1   0    6.14    0.31
   6  -1   0   25.75    1.04
   6  -1   0   26.03    0.99
   6  -1   0   25.53    0.89
   6  -1   0   24.20    0.72
   6  -1   0   25.66    1.13
   6  -1   0   26.33    0.82
   6  -1   0   25.57    0.79
  -6   1   0   25.87    0.78
   5  -1   0   12.48    0.48
   5  -1   0   12.37    0.57
   5  -1   0   11.71    0.51
   5  -1   0   11.31    0.59
   5  -1   0   12.12    0.44
   5  -1   0   11.52    0.65
   5  -1   0   11.88    0.46
  -5   1   0   10.84    0.47
   4  -1   0   29.78    1.10
   4  -1   0   29.68    1.05
   4  -1   0   30.19    0.96
   4  -1   0   30.35    1.05
  -4   1   0   29.99    1.05
   3  -1   0  193.07    5.56
   3  -1   0  193.86    5.50
  -3   1   0  197.59    5.39
   2  -1   0   46.66    1.14
   2  -1   0   49.30    1.46
  -2   1   0   50.18    1.42
   1  -1   0  112.59    3.17
  -1   1   0  113.61    3.09
   0  -1   0   46.02    1.30
   0   1   0   46.34    1.26
  -1  -1   0  140.68    3.79
  -2  -1   0  836.58   22.66
  -3  -1   0  125.49    3.47
   3   1   0  124.09    2.95
  -4  -1   0   52.28    1.62
   4   1   0   54.55    1.64
   4   1   0   52.76    1.33
  -5  -1   0    0.26    0.15
   5   1   0    0.15    0.09
   5   1   0    0.23    0.05
   5   1   0    0.15    0.08
  -6  -1   0    0.15    0.08
  -6  -1   0    0.43    0.13
   6   1   0    0.13    0.04
   6   1   0    0.08    0.10
   6   1   0    0.14    0.11
   6   1   0    0.25    0.11
  -7  -1   0   -0.05    0.07
  -7  -1   0    0.63    0.11
  -7  -1   0    0.10    0.11
   7   1   0    0.33    0.11
   7   1   0    0.02    0.08
   7   1   0    0.17    0.11
   7   1   0   -0.04    0.09
  -8  -1   0   27.10    0.94
  -8  -1   0   29.18    0.84
  -8  -1   0   29.57    0.90
   8   1   0   28.06    0.99
   8   1   0   29.38    0.79
   8   1   0   27.37    1.09
  -9  -1   0    0.35    0.07
   7  -2   0   36.31    1.42
   7  -2   0   41.03    1.05
  -7   2   0   40.27    1.12
  -7   2   0   41.53    1.04
   6  -2   0    1.45    0.21
   6  -2   0    1.48    0.15
   6  -2   0    1.27    0.17
   6  -2   0    1.46    0.24
   6  -2   0    1.36    0.15
  -6   2   0    1.51    0.16
   5  -2   0   25.42    0.89
   5  -2   0   25.10    1.01
   5  -2   0   23.97    0.74
   5  -2   0   24.63    0.65
   5  -2   0   25.82    0.97
   5  -2   0   24.09    0.75
   5  -2   0   22.49    1.06
   5  -2   0   24.19    0.76
   4  -2   0   97.85    2.99
   4  -2   0   98.06    2.74
   4  -2   0  103.46    3.01
   4  -2   0   95.93    3.09
  -4   2   0   98.05    2.95
   3  -2   0    0.54    0.10
   3  -2   0    0.35    0.11
   3  -2   0    0.53    0.13
   3  -2   0    0.56    0.12
  -3   2   0    0.47    0.11
   2  -2   0   59.30    1.82
   2  -2   0   59.79    1.80
  -2   2   0   60.09    1.75
   1  -2   0   19.28    0.65
   1  -2   0   18.83    0.65
  -1   2   0   19.38    0.59
  -1   2   0   20.47    0.61
   0  -2   0   64.23    1.88
   0   2   0   67.30    1.81
  -1  -2   0  186.09    5.00
  -2  -2   0  175.65    4.71
  -2  -2   0  182.93    4.96
  -2  -2   0  171.73    4.07
  -2  -2   0  169.78    4.73
  -3  -2   0   11.64    0.35
  -3  -2   0   11.45    0.42
  -3  -2   0   11.77    0.39
  -4  -2   0    3.67    0.17
  -4  -2   0    3.53    0.25
  -5  -2   0    6.43    0.39
  -5  -2   0    6.70    0.28
   5   2   0    6.58    0.27
   5   2   0    6.51    0.36
  -6  -2   0   10.95    0.39
  -6  -2   0   10.67    0.43
  -6  -2   0   10.77    0.43
   6   2   0   11.28    0.38
   6   2   0   10.71    0.54
  -7  -2   0   57.73    1.46
  -7  -2   0   53.69    1.57
  -7  -2   0   55.52    1.66
  -7  -2   0   56.13    1.75
  -7  -2   0   57.16    1.54
   7   2   0   56.52    1.84
   7   2   0   58.24    1.37
   7   2   0   56.35    1.59
  -8  -2   0    3.28    0.22
  -8  -2   0    3.08    0.25
  -8  -2   0    3.28    0.19
   8   2   0    3.32    0.31
   8   2   0    2.75    0.24
   8   2   0    3.06    0.22
  -9  -2   0    6.00    0.21
  -9  -2   0    6.25    0.26
   9   2   0    6.14    0.32
   9   2   0    6.12    0.30
   6  -3   0   30.37    0.83
   6  -3   0   30.11    0.84
   6  -3   0   31.02    1.17
   6  -3   0   28.13    1.08
  -6   3   0   29.56    0.83
   5  -3   0   79.39    2.01
   5  -3   0   78.76    2.53
   5  -3   0   70.28    2.42
   5  -3   0   78.70    2.70
   5  -3   0   76.86    1.95
   5  -3   0   80.01    2.23
   5  -3   0   77.93    1.96
  -5   3   0   77.61    2.00
   4  -3   0   16.78    0.55
   4  -3   0   16.55    0.56
   4  -3   0   16.24    0.55
   4  -3   0   17.07    0.68
   4  -3   0   16.65    0.73
   4  -3   0   15.99    0.81
   4  -3   0   17.16    0.77
   3  -3   0  141.33    4.04
   3  -3   0  135.87    4.00
   3  -3   0  134.55    3.68
   3  -3   0  134.40    4.13
  -3   3   0  132.88    3.91
   2  -3   0    7.66    0.41
   2  -3   0    8.38    0.39
   2  -3   0    8.61    0.42
   2  -3   0    8.74    0.41
  -2   3   0    8.22    0.39
   1  -3   0   71.92    2.12
   1  -3   0   69.10    2.09
  -1   3   0   70.01    2.01
   0  -3   0   64.04    1.91
   0  -3   0   65.03    1.90
   0   3   0   64.81    1.80
  -1  -3   0   43.36    1.32
  -1  -3   0   44.09    1.39
  -2  -3   0   16.18    0.59
  -2  -3   0   15.60    0.53
  -2  -3   0   16.15    0.56
  -2  -3   0   16.15    0.41
  -3  -3   0   52.39    1.29
  -3  -3   0   53.26    1.67
  -3  -3   0   52.43    1.52
  -4  -3   0    9.05    0.31
  -4  -3   0    9.15    0.40
  -5  -3   0    5.47    0.24
  -6  -3   0    0.36    0.09
  -6  -3   0    0.55    0.12
  -6  -3   0    0.40    0.12
   6   3   0    0.37    0.13
   6   3   0    0.41    0.08
  -7  -3   0    3.30    0.24
  -7  -3   0    3.49    0.28
  -7  -3   0    3.30    0.27
  -7  -3   0    3.09    0.20
  -7  -3   0    3.75    0.23
   7   3   0    3.27    0.29
   7   3   0    3.12    0.20
  -8  -3   0    8.90    0.29
  -8  -3   0    8.54    0.41
  -8  -3   0    8.29    0.36
   8   3   0    8.62    0.46
   8   3   0    8.85    0.40
  -9  -3   0   29.95    0.86
   9   3   0   30.26    0.82
   9   3   0   28.09    0.81
   9   3   0   27.85    0.97
   9   3   0   31.61    1.11
   6  -4   0    6.15    0.21
   6  -4   0    6.61    0.23
  -6   4   0    6.47    0.22
   5  -4   0    0.55    0.14
   5  -4   0    0.57    0.12
   5  -4   0    0.57    0.09
   5  -4   0    0.47    0.09
   5  -4   0    0.55    0.09
   5  -4   0    0.49    0.14
  -5   4   0    0.36    0.08
   4  -4   0   27.88    0.79
   4  -4   0   26.27    0.80
   4  -4   0   28.05    0.79
   4  -4   0   28.40    0.97
   4  -4   0   25.52    1.03
   3  -4   0  157.25    3.83
   3  -4   0  157.86    3.96
   3  -4   0  160.08    3.83
   3  -4   0  166.86    4.36
   3  -4   0  162.47    4.77
   2  -4   0    0.48    0.13
   2  -4   0    0.47    0.13
   2  -4   0    0.55    0.13
   1  -4   0   55.44    1.75
   1  -4   0   56.60    1.77
   1  -4   0   54.51    1.63
   0  -4   0   18.51    0.70
   0  -4   0   19.13    0.71
   0  -4   0   18.84    0.67
   0  -4   0   19.62    0.71
   0   4   0   19.66    0.66
  -1  -4   0   20.27    0.74
  -1  -4   0   19.76    0.70
  -2  -4   0   12.55    0.49
  -2  -4   0   12.29    0.51
  -3  -4   0   61.11    1.96
  -3  -4   0   60.12    1.45
  -3  -4   0   62.78    1.87
  -4  -4   0   18.79    0.73
  -4  -4   0   19.53    0.54
  -5  -4   0    8.04    0.30
  -6  -4   0   65.42    1.63
  -6  -4   0   62.35    1.90
  -6  -4   0   61.46    1.75
  -6  -4   0   63.66    1.85
   6   4   0   63.68    1.66
   6   4   0   63.90    1.98
  -7  -4   0   25.16    0.78
  -7  -4   0   24.55    0.74
  -7  -4   0   24.53    0.90
  -7  -4   0   24.42    0.84
   7   4   0   25.16    0.96
   7   4   0   24.81    0.75
  -8  -4   0   14.33    0.54
  -8  -4   0   14.81    0.46
   8   4   0   15.31    0.65
   9   4   0    0.32    0.09
   9   4   0    0.59    0.11
   9   4   0    0.54    0.11
   5  -5   0   19.13    0.48
   5  -5   0   18.13    0.53
  -5   5   0   18.78    0.53
   4  -5   0    4.29    0.20
   4  -5   0    4.37    0.20
   4  -5   0    4.28    0.21
   4  -5   0    4.22    0.28
   3  -5   0    7.89    0.47
   3  -5   0    8.56    0.33
   3  -5   0    7.96    0.43
   3  -5   0    8.44    0.33
   3  -5   0    8.26    0.34
   2  -5   0    2.68    0.18
   2  -5   0    2.71    0.27
   2  -5   0    3.23    0.28
   2  -5   0    2.89    0.18
   2  -5   0    2.71    0.17
   1  -5   0   43.53    1.37
   1  -5   0   42.53    1.14
   1  -5   0   42.67    1.34
   1  -5   0   42.18    1.43
   1  -5   0   44.12    1.49
   0  -5   0   18.49    0.69
   0  -5   0   17.63    0.73
   0   5   0   18.90    0.69
  -1  -5   0   15.27    0.60
  -1  -5   0   15.77    0.66
  -1  -5   0   15.28    0.63
   1   5   0   16.35    0.61
  -2  -5   0    2.02    0.19
  -2  -5   0    1.90    0.19
  -3  -5   0    0.91    0.13
  -3  -5   0    1.10    0.16
  -4  -5   0    0.21    0.09
  -5  -5   0    0.83    0.07
  -5  -5   0    0.80    0.16
  -5  -5   0    0.85    0.15
   5   5   0    0.78    0.15
  -6  -5   0   26.08    0.92
  -6  -5   0   25.83    0.84
  -6  -5   0   24.42    0.78
  -6  -5   0   26.04    0.70
  -7  -5   0   45.81    1.19
  -7  -5   0   47.61    1.38
  -7  -5   0   47.43    1.34
  -7  -5   0   47.71    1.49
   7   5   0   46.81    1.54
  -8  -5   0    1.72    0.22
   8   5   0    1.57    0.20
  -9  -5   0    3.65    0.21
   9   5   0    3.56    0.23
   9   5   0    3.22    0.25
   9   5   0    3.65    0.22
   9   5   0    3.55    0.21
   4  -6   0    0.87    0.07
  -4   6   0    0.93    0.10
   3  -6   0    0.13    0.09
   3  -6   0    0.02    0.03
   3  -6   0    0.10    0.05
   3  -6   0    0.00    0.04
   2  -6   0   19.65    0.76
   2  -6   0   19.09    0.60
   2  -6   0   20.19    0.59
   2  -6   0   19.85    0.62
   1  -6   0   44.18    1.26
   1  -6   0   46.85    1.22
   1  -6   0   49.33    1.50
   1  -6   0   47.40    1.24
   1  -6   0   47.07    1.63
   0  -6   0    3.11    0.29
   0  -6   0    3.25    0.29
   0  -6   0    2.66    0.26
   0  -6   0    2.74    0.17
   0  -6   0    3.31    0.28
   0  -6   0    3.18    0.19
   0  -6   0    3.12    0.19
  -1  -6   0    3.95    0.20
  -1  -6   0    3.52    0.30
  -1  -6   0    3.58    0.20
  -1  -6   0    4.07    0.30
  -1  -6   0    3.87    0.31
  -1  -6   0    4.05    0.30
   1   6   0    3.91    0.28
  -2  -6   0   52.83    1.68
  -2  -6   0   55.14    1.87
  -2  -6   0   54.99    1.78
   2   6   0   54.27    1.71
  -3  -6   0    5.85    0.36
  -3  -6   0    6.30    0.37
  -3  -6   0    6.21    0.40
   3   6   0    5.90    0.35
  -4  -6   0   52.54    1.81
  -4  -6   0   51.12    1.61
  -4  -6   0   52.92    1.42
   4   6   0   51.09    1.64
  -5  -6   0    0.26    0.09
  -5  -6   0    0.44    0.13
  -5  -6   0    0.23    0.11
  -5  -6   0    0.26    0.09
   5   6   0    0.26    0.11
  -6  -6   0   27.45    0.87
  -6  -6   0   29.12    1.01
  -7  -6   0    7.64    0.41
  -7  -6   0    8.35    0.38
   7   6   0    8.44    0.31
  -8  -6   0   15.24    0.54
  -9  -6   0   21.44    0.65
   9   6   0   23.47    0.86
   3  -7   0    0.12    0.03
   3  -7   0    0.12    0.03
   2  -7   0    3.59    0.18
   2  -7   0    3.50    0.12
   2  -7   0    3.51    0.17
   1  -7   0   13.66    0.45
   1  -7   0   13.83    0.46
   1  -7   0   13.51    0.58
   1  -7   0   13.96    0.42
   0  -7   0   15.32    0.72
   0  -7   0   16.37    0.72
   0  -7   0   16.16    0.67
   0  -7   0   16.56    0.51
   0  -7   0   15.76    0.53
   0  -7   0   16.26    0.52
  -1  -7   0   34.21    1.21
  -1  -7   0   34.77    1.13
  -1  -7   0   33.40    0.94
  -1  -7   0   33.65    1.13
  -1  -7   0   33.63    0.94
  -1  -7   0   33.67    1.25
  -1  -7   0   32.61    0.96
  -2  -7   0    0.17    0.11
  -2  -7   0    0.15    0.11
  -2  -7   0    0.04    0.07
  -2  -7   0    0.16    0.10
  -2  -7   0    0.36    0.14
  -2  -7   0    0.11    0.06
   2   7   0    0.11    0.11
  -3  -7   0   42.69    1.51
  -3  -7   0   45.36    1.40
  -3  -7   0   44.69    1.60
  -3  -7   0   45.28    1.46
  -3  -7   0   44.18    1.18
  -3  -7   0   44.22    1.21
   3   7   0   40.95    1.45
  -4  -7   0    0.10    0.07
  -4  -7   0    0.08    0.07
  -4  -7   0    0.12    0.11
  -4  -7   0    0.13    0.10
   4   7   0    0.13    0.09
  -5  -7   0    4.90    0.30
  -5  -7   0    5.14    0.28
  -5  -7   0    5.39    0.35
  -5  -7   0    4.86    0.37
  -5  -7   0    4.87    0.22
  -6  -7   0   38.83    1.08
  -6  -7   0   40.11    1.30
  -7  -7   0    0.08    0.07
  -7  -7   0    0.19    0.10
   7   7   0   -0.01    0.06
  -8  -7   0   17.81    0.54
   8   7   0   18.18    0.59
   1  -8   0    6.59    0.23
   1  -8   0    6.42    0.23
   0  -8   0    1.02    0.10
   0  -8   0    0.63    0.09
   0  -8   0    0.74    0.07
  -1  -8   0   12.58    0.39
  -1  -8   0   12.12    0.42
  -1  -8   0   11.86    0.56
  -1  -8   0   11.54    0.42
  -2  -8   0    5.55    0.37
  -2  -8   0    4.92    0.32
  -2  -8   0    5.21    0.26
  -2  -8   0    4.95    0.24
  -2  -8   0    4.97    0.25
  -3  -8   0    7.05    0.32
  -3  -8   0    6.96    0.31
  -3  -8   0    6.94    0.40
  -3  -8   0    7.58    0.43
  -3  -8   0    6.75    0.43
  -4  -8   0    0.77    0.12
  -4  -8   0    0.54    0.11
  -4  -8   0    0.69    0.14
  -4  -8   0    0.59    0.16
   4   8   0    0.66    0.11
  -5  -8   0   23.82    0.76
  -5  -8   0   24.72    0.90
  -5  -8   0   25.25    0.78
   5   8   0   23.79    0.73
  -6  -8   0    1.04    0.16
   6   8   0    0.80    0.11
  -7  -8   0   18.57    0.68
   7   8   0   18.74    0.54
   7   8   0   19.17    0.65
   8   8   0   16.45    0.52
  -1  -9   0    0.24    0.05
  -1  -9   0    0.17    0.04
  -2  -9   0    7.59    0.29
  -2  -9   0    7.77    0.23
  -2  -9   0    7.65    0.28
  -3  -9   0    6.73    0.37
  -3  -9   0    6.89    0.28
  -3  -9   0    7.10    0.26
  -3  -9   0    6.40    0.27
   3   9   0    7.09    0.29
  -4  -9   0    6.28    0.26
  -4  -9   0    6.72    0.28
  -4  -9   0    6.37    0.35
  -4  -9   0    6.29    0.27
   4   9   0    6.53    0.27
  -5  -9   0    5.23    0.25
  -5  -9   0    5.52    0.32
  -5  -9   0    4.92    0.24
   5   9   0    5.19    0.23
  -6  -9   0    5.86    0.30
   6   9   0    6.28    0.24
   7   9   0   11.86    0.37
   7   9   0   11.46    0.40
   6   9  -1   -0.01    0.04
  -6  -9   1   -0.01    0.05
   5   9  -1   11.26    0.38
  -5  -9   1   11.72    0.49
  -5  -9   1   11.29    0.39
  -5  -9   1   11.75    0.40
   4   9  -1    7.80    0.30
  -4  -9   1    7.47    0.30
  -4  -9   1    8.01    0.30
  -4  -9   1    7.22    0.38
  -3  -9   1    7.61    0.38
  -3  -9   1    7.54    0.29
  -3  -9   1    7.41    0.29
  -3  -9   1    7.45    0.25
  -2  -9   1   15.61    0.60
  -2  -9   1   14.74    0.46
  -2  -9   1   15.09    0.45
  -1  -9   1    4.15    0.16
  -1  -9   1    3.81    0.16
   8   8  -1   11.32    0.37
   7   8  -1   11.52    0.36
  -7  -8   1   11.93    0.48
   6   8  -1   19.10    0.59
  -6  -8   1   19.10    0.73
  -5  -8   1    0.36    0.09
  -5  -8   1    1.06    0.13
  -5  -8   1    0.56    0.14
  -4  -8   1   50.83    1.35
  -4  -8   1   50.48    1.38
  -4  -8   1   52.58    1.64
  -3  -8   1   31.33    1.10
  -3  -8   1   30.14    0.86
  -3  -8   1   29.89    0.88
  -2  -8   1    0.19    0.10
  -2  -8   1    0.15    0.06
  -2  -8   1    0.15    0.07
  -2  -8   1    0.52    0.09
  -1  -8   1    7.42    0.30
  -1  -8   1    7.06    0.29
  -1  -8   1    7.37    0.25
  -1  -8   1    7.28    0.41
   0  -8   1    2.72    0.14
   0  -8   1    2.44    0.15
   1  -8   1    0.15    0.04
   1  -8   1    0.12    0.04
  -8  -7   1    0.07    0.07
  -8  -7   1    0.05    0.03
   7   7  -1   80.75    2.00
  -7  -7   1   78.93    2.31
  -7  -7   1   78.77    1.98
  -6  -7   1   62.95    1.91
  -6  -7   1   61.91    1.57
  -5  -7   1    3.32    0.22
  -5  -7   1    3.18    0.22
  -5  -7   1    3.38    0.31
  -5  -7   1    3.68    0.30
   4   7  -1   19.88    0.81
  -4  -7   1   19.41    0.62
  -4  -7   1   19.70    0.64
  -4  -7   1   19.98    0.88
  -4  -7   1   20.22    0.80
   3   7  -1    8.35    0.47
  -3  -7   1    7.82    0.45
  -3  -7   1    9.10    0.51
  -3  -7   1    8.55    0.34
  -3  -7   1    8.78    0.34
  -3  -7   1    8.34    0.46
   2   7  -1    0.02    0.10
  -2  -7   1    0.03    0.09
  -2  -7   1    0.19    0.11
  -2  -7   1    0.14    0.12
  -2  -7   1    0.07    0.06
  -2  -7   1   -0.04    0.09
  -2  -7   1    0.05    0.06
  -1  -7   1   12.48    0.56
  -1  -7   1   11.62    0.40
  -1  -7   1   11.55    0.40
  -1  -7   1   11.46    0.57
  -1  -7   1   11.75    0.41
  -1  -7   1   10.66    0.58
   0  -7   1    6.59    0.27
   0  -7   1    6.47    0.27
   0  -7   1    6.00    0.37
   0  -7   1    6.86    0.42
   0  -7   1    5.03    0.42
   0  -7   1    6.73    0.25
   1  -7   1    6.64    0.21
   1  -7   1    6.48    0.27
   1  -7   1    6.65    0.26
   1  -7   1    6.29    0.36
   2  -7   1    1.35    0.10
   2  -7   1    1.45    0.10
   3  -7   1   25.98    0.64
   3  -7   1   25.24    0.66
   9   6  -1    0.16    0.06
  -9  -6   1    0.13    0.04
  -8  -6   1    0.58    0.11
  -8  -6   1    0.57    0.11
   7   6  -1   11.32    0.38
  -7  -6   1   11.12    0.52
  -7  -6   1   10.48    0.43
  -6  -6   1   11.78    0.55
  -6  -6   1   11.92    0.45
   5   6  -1   53.65    1.72
  -5  -6   1   55.40    1.87
  -5  -6   1   53.69    1.44
  -5  -6   1   55.18    1.44
  -5  -6   1   51.70    1.88
  -5  -6   1   54.13    1.68
  -4  -6   1   10.54    0.60
  -4  -6   1   11.68    0.58
  -4  -6   1   11.53    0.53
  -4  -6   1   11.14    0.38
  -4  -6   1   11.25    0.41
  -4  -6   1   11.08    0.41
  -3  -6   1   32.53    1.11
  -3  -6   1   33.54    1.23
  -3  -6   1   31.20    1.14
   2   6  -1   42.12    1.38
  -2  -6   1   39.80    1.36
  -2  -6   1   42.70    1.44
  -2  -6   1   44.01    1.51
   1   6  -1    0.58    0.14
  -1  -6   1    0.17    0.12
  -1  -6   1    0.30    0.10
  -1  -6   1    0.07    0.05
  -1  -6   1   -0.05    0.04
  -1  -6   1    0.15    0.06
  -1  -6   1    0.11    0.09
   0  -6   1    1.09    0.19
   0  -6   1    0.69    0.17
   0  -6   1    0.90    0.17
   0  -6   1    0.97    0.11
   0  -6   1    1.00    0.18
   0  -6   1    0.93    0.11
   0  -6   1    0.85    0.09
   1  -6   1   50.13    1.32
   1  -6   1   51.52    1.57
   1  -6   1   49.47    1.28
   1  -6   1   45.99    1.68
   1  -6   1   49.84    1.26
   1  -6   1   51.18    1.64
   2  -6   1    6.36    0.38
   2  -6   1    6.03    0.26
   2  -6   1    6.54    0.27
   2  -6   1    6.64    0.24
   3  -6   1    7.55    0.23
   3  -6   1    7.40    0.37
   3  -6   1    7.54    0.28
   3  -6   1    7.62    0.29
   4  -6   1   15.14    0.43
   4  -6   1   14.94    0.42
   9   5  -1    1.00    0.12
   9   5  -1    0.82    0.13
   9   5  -1    0.84    0.13
  -9  -5   1    0.80    0.10
   8   5  -1    6.76    0.39
  -8  -5   1    6.54    0.36
  -8  -5   1    6.35    0.33
   7   5  -1    0.67    0.13
   7   5  -1    0.70    0.15
  -7  -5   1    0.73    0.15
  -7  -5   1    0.79    0.16
   6   5  -1    9.21    0.48
  -6  -5   1    9.81    0.43
  -6  -5   1    9.93    0.48
  -5  -5   1   21.65    0.81
  -5  -5   1   22.62    0.89
  -4  -5   1    0.69    0.12
  -3  -5   1    0.87    0.13
  -3  -5   1    0.88    0.15
  -2  -5   1   92.79    2.89
  -2  -5   1   90.13    2.75
  -1  -5   1   38.85    1.28
  -1  -5   1   37.82    1.33
   0   5  -1   17.30    0.65
   0  -5   1   17.12    0.70
   0  -5   1   16.45    0.65
   1  -5   1   51.61    1.33
   1  -5   1   49.68    1.67
   1  -5   1   55.19    1.76
   1  -5   1   55.07    1.62
   2  -5   1    2.11    0.15
   2  -5   1    2.25    0.15
   2  -5   1    1.97    0.14
   2  -5   1    1.93    0.24
   2  -5   1    2.08    0.23
   3  -5   1   40.29    1.10
   3  -5   1   39.90    1.29
   3  -5   1   41.97    1.05
   3  -5   1   39.76    1.06
   3  -5   1   37.07    1.39
   4  -5   1   10.12    0.47
   4  -5   1   10.58    0.37
   4  -5   1   10.07    0.35
   4  -5   1   10.69    0.34
  -5   5  -1    5.10    0.21
   5  -5   1    5.50    0.21
   9   4  -1    2.81    0.23
   9   4  -1    2.75    0.21
   9   4  -1    2.84    0.19
  -9  -4   1    2.49    0.18
   8   4  -1   11.61    0.55
  -8  -4   1   12.02    0.42
  -8  -4   1   12.51    0.53
   7   4  -1   31.66    1.13
   7   4  -1   30.79    0.90
  -7  -4   1   31.38    0.88
  -7  -4   1   31.44    1.08
  -7  -4   1   29.54    0.85
  -7  -4   1   30.57    0.97
   6   4  -1  123.64    3.62
   6   4  -1  125.99    3.07
  -6  -4   1  122.27    3.00
  -6  -4   1  115.98    3.23
  -6  -4   1  126.45    3.40
  -6  -4   1  129.74    3.50
  -5  -4   1   14.38    0.44
  -4  -4   1   17.21    0.68
  -4  -4   1   16.41    0.46
  -3  -4   1   84.93    2.66
  -3  -4   1   85.43    2.43
  -2  -4   1  105.59    3.04
  -2  -4   1  102.61    2.91
  -2  -4   1  102.77    3.19
  -1  -4   1    1.72    0.15
  -1  -4   1    1.84    0.16
   0  -4   1  296.75    8.08
   0  -4   1  273.81    8.44
   0  -4   1  285.57    7.99
   1  -4   1   -0.04    0.06
   1  -4   1    0.03    0.06
   1  -4   1    0.02    0.05
   2  -4   1   53.16    1.74
   2  -4   1   56.03    1.76
   2  -4   1   51.07    1.60
   3  -4   1   64.09    1.90
   3  -4   1   63.81    1.60
   3  -4   1   63.37    2.10
   3  -4   1   66.35    2.07
   3  -4   1   59.92    1.64
   3  -4   1   63.89    1.60
   4  -4   1    9.97    0.38
   4  -4   1   10.69    0.50
   4  -4   1    9.57    0.53
   4  -4   1    9.96    0.37
   4  -4   1   10.57    0.37
   4  -4   1   10.23    0.55
   5  -4   1   28.86    1.15
   5  -4   1   31.35    0.82
   5  -4   1   30.22    0.84
   5  -4   1   29.32    0.98
   5  -4   1   28.06    1.08
   5  -4   1   29.62    0.80
  -6   4  -1    1.36    0.10
   6  -4   1    1.34    0.08
   6  -4   1    1.33    0.09
   9   3  -1   26.38    0.74
   9   3  -1   26.75    0.89
   9   3  -1   27.25    0.98
   8   3  -1    0.21    0.09
   8   3  -1    0.12    0.08
  -8  -3   1    0.12    0.08
  -8  -3   1    0.16    0.07
  -8  -3   1    0.12    0.06
   7   3  -1   17.05    0.72
   7   3  -1   15.87    0.52
  -7  -3   1   16.46    0.51
  -7  -3   1   15.30    0.63
  -7  -3   1   15.79    0.57
  -7  -3   1   16.53    0.68
  -7  -3   1   15.38    0.54
   6   3  -1   28.82    0.84
   6   3  -1   28.33    0.97
   6   3  -1   28.38    1.05
  -6  -3   1   28.60    0.96
  -6  -3   1   29.11    0.90
  -6  -3   1   28.15    0.84
  -6  -3   1   27.99    0.83
   5   3  -1    9.92    0.38
  -5  -3   1   10.34    0.37
  -4  -3   1   25.34    0.69
  -4  -3   1   26.12    0.89
  -4  -3   1   23.92    0.80
  -3  -3   1    9.59    0.39
  -3  -3   1    8.58    0.35
  -3  -3   1    8.58    0.27
  -2  -3   1    1.14    0.11
  -2  -3   1    1.16    0.10
  -2  -3   1    1.10    0.10
  -1  -3   1   80.87    2.48
  -1  -3   1   80.74    2.27
  -1  -3   1   81.81    2.36
   0   3  -1  530.27   14.18
   0  -3   1  548.36   14.09
   0  -3   1  532.15   14.53
   0  -3   1  500.50   15.42
   0  -3   1  527.21   14.71
  -1   3  -1   46.90    1.39
   1  -3   1   47.20    1.46
   1  -3   1   47.87    1.47
  -2   3  -1  108.55    3.06
   2  -3   1  104.14    2.90
   2  -3   1  107.97    3.16
   2  -3   1  104.69    3.25
   2  -3   1  111.25    3.19
  -3   3  -1   13.65    0.60
   3  -3   1   14.86    0.62
   3  -3   1   13.79    0.63
   3  -3   1   13.68    0.62
   3  -3   1   13.12    0.56
   4  -3   1    0.26    0.07
   4  -3   1    0.03    0.13
   4  -3   1    0.37    0.13
   4  -3   1    0.22    0.07
   4  -3   1    0.14    0.12
   4  -3   1    0.22    0.09
   4  -3   1    0.14    0.08
   5  -3   1    4.83    0.24
   5  -3   1    4.16    0.33
   5  -3   1    4.42    0.37
   5  -3   1    4.66    0.24
   5  -3   1    4.57    0.24
   5  -3   1    4.45    0.34
   5  -3   1    4.25    0.31
  -6   3  -1    0.09    0.06
   6  -3   1    0.19    0.06
   6  -3   1    0.12    0.07
   6  -3   1    0.18    0.09
   6  -3   1    0.12    0.10
   6  -3   1    0.17    0.06
  -9  -2   1    2.05    0.11
   8   2  -1   10.04    0.40
   8   2  -1   10.34    0.49
  -8  -2   1    9.54    0.44
  -8  -2   1    9.81    0.32
  -8  -2   1   11.06    0.45
  -8  -2   1    9.97    0.39
   7   2  -1   14.60    0.66
   7   2  -1   13.64    0.41
   7   2  -1   14.47    0.58
  -7  -2   1   13.25    0.49
  -7  -2   1   13.33    0.55
  -7  -2   1   14.04    0.60
  -7  -2   1   13.64    0.52
   6   2  -1   18.19    0.56
   6   2  -1   16.79    0.73
   6   2  -1   17.25    0.64
  -6  -2   1   17.50    0.60
  -6  -2   1   17.47    0.54
  -6  -2   1   16.09    0.73
  -6  -2   1   17.66    0.60
  -6  -2   1   18.33    0.66
   5   2  -1  161.81    3.80
   5   2  -1  155.27    4.57
  -5  -2   1  156.19    4.49
  -5  -2   1  159.77    3.82
   4   2  -1   36.54    0.97
  -4  -2   1   37.21    0.97
  -4  -2   1   36.75    1.17
  -3  -2   1   48.53    1.40
  -3  -2   1   47.83    1.18
  -3  -2   1   46.42    1.36
  -2  -2   1   24.22    0.61
  -2  -2   1   24.51    0.72
  -2  -2   1   24.33    0.73
  -1  -2   1  121.75    3.30
  -1  -2   1  121.57    3.29
   0  -2   1  343.34    9.20
   0  -2   1  345.82    9.48
  -1   2  -1  177.25    4.71
   1  -2   1  170.80    4.83
   1  -2   1  169.56    4.88
  -2   2  -1   59.88    1.76
   2  -2   1   61.26    1.84
   2  -2   1   60.67    1.82
  -3   2  -1   53.10    1.61
   3  -2   1   54.40    1.67
   3  -2   1   51.18    1.66
   3  -2   1   53.10    1.53
   3  -2   1   51.25    1.71
  -4   2  -1   39.49    1.37
   4  -2   1   43.55    1.40
   4  -2   1   41.70    1.40
   4  -2   1   40.92    1.28
   4  -2   1   39.38    1.43
   5  -2   1   59.32    2.01
   5  -2   1   60.09    1.55
   5  -2   1   60.59    1.54
   5  -2   1   60.67    1.94
   5  -2   1   54.83    2.15
   5  -2   1   59.72    1.58
   5  -2   1   60.36    1.78
  -6   2  -1   32.85    0.94
   6  -2   1   31.23    1.22
   6  -2   1   32.43    1.07
   6  -2   1   32.50    1.31
   6  -2   1   33.54    0.94
   6  -2   1   32.52    0.94
  -7   2  -1   30.77    0.92
  -7   2  -1   30.26    0.84
   7  -2   1   30.96    0.86
   7  -2   1   31.50    0.85
   7  -2   1   31.42    1.18
   8   1  -1   62.17    1.62
   8   1  -1   63.40    1.93
  -8  -1   1   64.42    1.67
  -8  -1   1   65.07    1.76
  -8  -1   1   65.18    1.85
  -8  -1   1   61.94    1.84
   7   1  -1    2.84    0.23
   7   1  -1    3.26    0.29
   7   1  -1    3.22    0.29
   7   1  -1    2.62    0.27
  -7  -1   1    2.58    0.24
  -7  -1   1    3.03    0.17
  -7  -1   1    2.49    0.28
  -7  -1   1    2.64    0.20
   6   1  -1   63.20    1.50
   6   1  -1   58.60    1.92
   6   1  -1   63.11    2.03
  -6  -1   1   60.46    1.70
  -6  -1   1   57.56    1.77
  -6  -1   1   60.00    1.58
   5   1  -1   26.04    0.99
   5   1  -1   26.91    0.96
   5   1  -1   26.92    0.74
  -5  -1   1   25.57    0.96
   4   1  -1   16.48    0.40
   4   1  -1   16.52    0.63
   4   1  -1   16.47    0.49
  -4  -1   1   16.72    0.64
  -4  -1   1   16.90    0.51
   3   1  -1   84.33    2.37
   3   1  -1   79.70    1.97
  -3  -1   1   78.98    1.97
  -3  -1   1   83.40    2.34
  -2  -1   1   35.34    1.04
  -1  -1   1  171.46    4.63
   0  -1   1   20.83    0.60
   0  -1   1   21.22    0.62
   1  -1   1   26.81    0.81
  -2   1  -1   92.10    2.54
   2  -1   1   88.72    2.63
   2  -1   1   92.03    2.61
  -3   1  -1  108.04    3.05
   3  -1   1  107.84    3.15
   3  -1   1  107.27    3.12
  -4   1  -1    0.84    0.14
   4  -1   1    0.61    0.14
   4  -1   1    0.66    0.11
   4  -1   1    0.94    0.13
   4  -1   1    0.77    0.13
  -5   1  -1   35.19    1.29
   5  -1   1   36.08    1.02
   5  -1   1   35.63    1.24
   5  -1   1   37.52    1.34
   5  -1   1   38.37    1.28
   5  -1   1   36.04    1.17
  -6   1  -1    1.57    0.17
   6  -1   1    1.75    0.22
   6  -1   1    1.49    0.22
   6  -1   1    1.75    0.16
   6  -1   1    1.65    0.17
   6  -1   1    1.58    0.11
   6  -1   1    2.00    0.28
   6  -1   1    1.62    0.20
  -7   1  -1    6.91    0.35
  -7   1  -1    7.37    0.30
   7  -1   1    7.14    0.32
   7  -1   1    7.16    0.46
   7  -1   1    6.43    0.41
  -8   1  -1    4.12    0.22
  -8   1  -1    3.53    0.17
  -8   1  -1    4.01    0.15
   8  -1   1    3.83    0.18
   8  -1   1    3.76    0.25
   8   0  -1    1.09    0.17
  -8   0   1    1.24    0.16
  -8   0   1    1.15    0.10
  -8   0   1    1.29    0.13
   7   0  -1    5.90    0.37
   7   0  -1    6.00    0.39
   7   0  -1    5.84    0.27
  -7   0   1    6.32    0.31
  -7   0   1    6.26    0.26
  -7   0   1    6.02    0.35
   6   0  -1   12.17    0.62
   6   0  -1   11.30    0.47
   6   0  -1   11.76    0.67
   6   0  -1   12.54    0.59
   6   0  -1   11.65    0.58
  -6   0   1   12.56    0.50
  -6   0   1   11.47    0.43
   5   0  -1    1.35    0.18
   5   0  -1    1.05    0.18
   5   0  -1    1.55    0.20
   5   0  -1    1.36    0.09
  -5   0   1    1.03    0.21
   4   0  -1   31.25    0.81
   4   0  -1   31.30    1.05
   4   0  -1   30.49    1.09
  -4   0   1   29.53    1.04
   3   0  -1  241.26    6.77
   3   0  -1  242.07    5.66
  -3   0   1  243.82    6.66
   2   0  -1    3.55    0.18
   2   0  -1    3.54    0.11
   2   0  -1    3.22    0.13
   1   0  -1   63.04    1.71
  -1   0   1   57.85    1.69
   0   0   1  104.79    2.83
   1   0   1   21.12    0.62
   1   0   1   22.03    0.63
  -2   0  -1  251.09    6.66
  -2   0  -1  248.52    5.24
   2   0   1  238.23    6.80
  -3   0  -1   33.68    1.03
   3   0   1   33.68    1.06
   3   0   1   33.71    0.82
  -4   0  -1   13.44    0.53
   4   0   1   12.92    0.54
   4   0   1   13.23    0.35
   4   0   1   13.86    0.57
   4   0   1   14.43    0.54
  -5   0  -1    7.19    0.43
   5   0   1    7.56    0.37
   5   0   1    7.67    0.42
   5   0   1    7.89    0.43
  -6   0  -1   30.83    0.91
   6   0   1   31.27    1.18
   6   0   1   29.66    0.92
   6   0   1   30.21    0.92
   6   0   1   31.93    1.14
   6   0   1   29.60    1.02
   6   0   1   31.62    1.29
   6   0   1   31.58    1.12
   6   0   1   31.31    0.91
  -7   0  -1   92.26    2.53
  -7   0  -1   92.90    2.36
   7   0   1   91.44    2.31
   7   0   1   95.08    2.97
   7   0   1   96.89    2.81
   7   0   1   91.65    2.37
  -8   0  -1   16.45    0.47
  -8   0  -1   16.61    0.58
  -8   0  -1   17.44    0.54
   8   0   1   16.50    0.54
   8   0   1   13.87    0.59
   8   0   1   15.56    0.71
   8  -1  -1   16.36    0.63
  -8   1   1   15.83    0.48
   7  -1  -1    1.33    0.19
   7  -1  -1    1.40    0.20
  -7   1   1    2.12    0.17
  -7   1   1    1.65    0.13
  -7   1   1    1.89    0.20
   6  -1  -1   16.37    0.74
   6  -1  -1   14.45    0.68
   6  -1  -1   15.01    0.51
   6  -1  -1   15.74    0.80
  -6   1   1   15.31    0.51
  -6   1   1   15.95    0.60
   5  -1  -1    1.72    0.19
   5  -1  -1    1.50    0.21
   5  -1  -1    2.70    0.31
   5  -1  -1    1.36    0.16
   5  -1  -1    1.48    0.20
   5  -1  -1    1.40    0.16
  -5   1   1    1.34    0.16
   4  -1  -1   35.93    1.18
   4  -1  -1   33.77    1.22
   4  -1  -1   32.84    1.16
   4  -1  -1   33.55    1.06
  -4   1   1   33.35    1.17
   3  -1  -1   71.70    1.70
   3  -1  -1   71.54    2.13
  -3   1   1   70.35    2.11
   2  -1  -1   30.79    0.78
   2  -1  -1   32.03    0.99
  -2   1   1   31.56    0.98
   1  -1  -1  362.40   10.27
  -1   1   1  384.61   10.07
   0  -1  -1  372.19   10.86
   0  -1  -1  394.35    8.37
   0   1   1  411.50   10.65
  -1  -1  -1  381.13    7.89
   1   1   1  354.08    9.90
  -2  -1  -1    2.12    0.11
  -3  -1  -1  129.94    3.59
  -4  -1  -1  252.86    6.99
   4   1   1  256.49    5.95
   4   1   1  256.01    7.15
  -5  -1  -1    0.22    0.13
   5   1   1    0.09    0.04
   5   1   1    0.10    0.07
   5   1   1    0.05    0.08
   5   1   1    0.23    0.08
  -6  -1  -1    9.43    0.38
   6   1   1   10.80    0.53
   6   1   1    9.74    0.50
   6   1   1    9.95    0.42
   6   1   1    9.69    0.45
  -7  -1  -1    2.62    0.19
  -7  -1  -1    2.83    0.23
   7   1   1    2.57    0.20
   7   1   1    3.20    0.28
   7   1   1    2.73    0.27
   7   1   1    2.95    0.31
  -8  -1  -1   16.83    0.51
  -8  -1  -1   17.21    0.58
  -8  -1  -1   17.25    0.63
   8   1   1   17.05    0.50
   8   1   1   17.30    0.70
   8   1   1   16.80    0.76
   8   1   1   17.00    0.50
  -9  -1  -1   20.63    0.69
  -9  -1  -1   24.76    0.66
   7  -2  -1    4.15    0.28
   7  -2  -1    3.79    0.19
  -7   2   1    4.15    0.23
  -7   2   1    3.92    0.16
  -7   2   1    3.42    0.18
   6  -2  -1    9.34    0.39
   6  -2  -1    9.41    0.55
   6  -2  -1    9.27    0.51
  -6   2   1    9.58    0.35
  -6   2   1    8.97    0.41
   5  -2  -1   82.13    2.11
   5  -2  -1   82.54    2.09
   5  -2  -1   78.33    2.55
   5  -2  -1   78.47    2.03
   5  -2  -1   82.12    2.31
   5  -2  -1   84.09    2.66
   5  -2  -1   78.25    2.83
   5  -2  -1   80.83    2.05
  -5   2   1   82.69    2.09
   4  -2  -1   90.06    2.92
   4  -2  -1   91.61    2.57
   4  -2  -1   93.10    2.31
   4  -2  -1   94.95    2.83
  -4   2   1   89.20    2.76
   3  -2  -1    1.19    0.17
   3  -2  -1    1.19    0.15
   3  -2  -1    1.44    0.16
   3  -2  -1    1.49    0.16
  -3   2   1    1.19    0.17
   2  -2  -1   88.93    2.71
   2  -2  -1   93.02    2.68
  -2   2   1   92.93    2.63
   1  -2  -1   17.34    0.58
   1  -2  -1   16.25    0.40
   1  -2  -1   17.18    0.59
  -1   2   1   17.28    0.56
  -1   2   1   17.08    0.54
   0  -2  -1  136.66    3.96
   0   2   1  141.97    3.84
   0   2   1  147.25    3.86
  -2  -2  -1  901.56   24.25
  -3  -2  -1  130.92    3.10
   3   2   1  131.21    3.56
  -4  -2  -1    0.15    0.07
  -4  -2  -1    0.09    0.05
  -5  -2  -1   19.47    0.61
  -5  -2  -1   20.70    0.78
   5   2   1   20.79    0.59
   5   2   1   20.37    0.77
  -6  -2  -1   33.46    0.93
  -6  -2  -1   32.18    1.18
   6   2   1   32.83    0.88
   6   2   1   32.02    1.15
  -7  -2  -1   12.03    0.53
  -7  -2  -1   11.99    0.43
  -7  -2  -1   12.21    0.49
   7   2   1   12.84    0.51
   7   2   1   12.28    0.60
  -8  -2  -1   19.90    0.77
  -8  -2  -1   20.18    0.72
  -8  -2  -1   20.72    0.67
   8   2   1   21.04    0.67
   8   2   1   20.49    0.81
   8   2   1   21.19    0.91
  -9  -2  -1   32.49    0.91
  -9  -2  -1   33.12    0.98
   9   2   1   33.18    1.04
   9   2   1   29.23    1.14
   6  -3  -1   21.42    0.86
   6  -3  -1   21.07    0.62
   6  -3  -1   16.90    0.82
   6  -3  -1   21.50    0.62
  -6   3   1   21.17    0.60
  -6   3   1   21.40    0.66
   5  -3  -1   18.30    0.61
   5  -3  -1   20.10    0.90
   5  -3  -1   18.46    0.62
   5  -3  -1   18.58    0.70
   5  -3  -1   18.26    0.60
   5  -3  -1   18.78    0.82
  -5   3   1   19.32    0.61
   4  -3  -1   32.91    0.93
   4  -3  -1   30.10    1.17
   4  -3  -1   33.37    1.10
   4  -3  -1   34.61    1.26
   4  -3  -1   31.87    0.95
   4  -3  -1   33.20    1.34
   4  -3  -1   32.12    0.81
   4  -3  -1   32.79    0.95
   3  -3  -1   11.35    0.54
   3  -3  -1   11.14    0.54
   3  -3  -1   11.16    0.56
   3  -3  -1   10.65    0.49
  -3   3   1   10.98    0.53
   2  -3  -1    4.98    0.32
   2  -3  -1    5.71    0.32
   2  -3  -1    5.54    0.30
   2  -3  -1    5.33    0.31
  -2   3   1    5.45    0.30
   1  -3  -1    0.09    0.06
   1  -3  -1    0.12    0.06
  -1   3   1    0.19    0.06
   0  -3  -1   59.32    1.83
   0  -3  -1   62.29    1.82
   0   3   1   62.39    1.73
   0   3   1   61.87    1.75
  -1  -3  -1   40.73    0.97
  -1  -3  -1   40.66    1.25
  -1  -3  -1   41.00    1.31
   1   3   1   41.24    1.20
  -2  -3  -1  283.81    7.86
  -2  -3  -1  286.60    6.49
  -2  -3  -1  269.95    8.25
  -3  -3  -1   10.66    0.43
  -3  -3  -1   10.89    0.32
  -4  -3  -1   82.72    2.52
  -4  -3  -1   80.15    1.98
   4   3   1   81.36    2.29
  -5  -3  -1   25.29    0.72
  -6  -3  -1   33.56    1.08
  -6  -3  -1   37.29    1.03
   6   3   1   37.07    1.29
   6   3   1   36.87    0.99
   6   3   1   36.73    1.24
  -7  -3  -1    0.93    0.17
  -7  -3  -1    0.72    0.13
  -7  -3  -1    0.65    0.12
  -7  -3  -1    0.94    0.18
   7   3   1    0.62    0.15
   7   3   1    0.74    0.10
  -8  -3  -1   14.41    0.48
  -8  -3  -1   13.95    0.53
  -8  -3  -1   14.86    0.59
   8   3   1   14.33    0.64
   8   3   1   14.89    0.56
  -9  -3  -1   21.43    0.68
  -9  -3  -1   21.38    0.62
   9   3   1   20.80    0.61
   9   3   1   20.64    0.85
   9   3   1   21.06    0.62
   9   3   1   20.51    0.76
   5  -4  -1    5.92    0.25
   5  -4  -1    4.92    0.33
   5  -4  -1    5.87    0.25
   5  -4  -1    5.85    0.25
   5  -4  -1    5.63    0.31
   5  -4  -1    5.47    0.35
  -5   4   1    5.79    0.25
   4  -4  -1    9.36    0.37
   4  -4  -1   10.02    0.37
   4  -4  -1    9.23    0.51
   4  -4  -1   10.27    0.48
   4  -4  -1    9.76    0.39
   4  -4  -1    9.33    0.52
   3  -4  -1   13.87    0.64
   3  -4  -1   13.40    0.47
   3  -4  -1   13.71    0.66
   3  -4  -1   13.63    0.49
   3  -4  -1   13.53    0.49
   3  -4  -1   14.13    0.61
   2  -4  -1  141.39    4.10
   2  -4  -1  136.01    3.73
   2  -4  -1  134.41    4.18
   2  -4  -1  135.50    3.29
   2  -4  -1  140.05    4.05
   1  -4  -1   44.54    1.42
   1  -4  -1   40.48    1.30
   1  -4  -1   42.97    1.40
   0  -4  -1    7.64    0.37
   0  -4  -1    7.73    0.37
   0  -4  -1    7.84    0.37
   0   4   1    7.89    0.35
  -1  -4  -1   11.25    0.45
  -1  -4  -1   10.53    0.46
   1   4   1   11.29    0.44
  -2  -4  -1  100.36    2.92
  -2  -4  -1   98.92    3.07
   2   4   1  100.27    2.81
  -3  -4  -1   58.65    1.39
  -3  -4  -1   56.55    1.85
  -3  -4  -1   57.35    1.75
  -4  -4  -1   15.12    0.61
  -4  -4  -1   14.79    0.44
   4   4   1   14.31    0.55
  -5  -4  -1    0.49    0.08
  -6  -4  -1    5.90    0.27
  -6  -4  -1    5.59    0.26
   6   4   1    6.02    0.36
  -7  -4  -1   68.76    1.93
  -7  -4  -1   67.67    1.79
  -7  -4  -1   69.37    2.03
  -7  -4  -1   70.62    1.83
   7   4   1   70.40    2.17
   7   4   1   68.96    1.78
  -8  -4  -1    2.29    0.20
  -8  -4  -1    1.99    0.16
   8   4   1    2.07    0.23
  -9  -4  -1    5.52    0.24
   9   4   1    5.00    0.34
   9   4   1    6.02    0.28
   9   4   1    5.72    0.28
   9   4   1    5.74    0.32
   5  -5  -1    1.57    0.09
  -5   5   1    1.46    0.10
   4  -5  -1    6.57    0.34
   4  -5  -1    6.17    0.27
   4  -5  -1    6.65    0.27
   4  -5  -1    6.59    0.27
  -4   5   1    6.81    0.28
   3  -5  -1    3.76    0.28
   3  -5  -1    3.40    0.21
   3  -5  -1    3.35    0.29
   3  -5  -1    3.66    0.21
   3  -5  -1    3.86    0.22
   2  -5  -1   40.71    1.45
   2  -5  -1   41.88    1.34
   2  -5  -1   40.35    1.14
   2  -5  -1   41.53    1.12
   2  -5  -1   40.70    1.11
   1  -5  -1    3.36    0.20
   1  -5  -1    3.34    0.27
   1  -5  -1    3.37    0.26
   1  -5  -1    2.85    0.20
   1  -5  -1    3.03    0.21
   1  -5  -1    3.81    0.30
   1  -5  -1    3.04    0.27
   0  -5  -1   51.25    1.60
   0  -5  -1   53.19    1.73
   0  -5  -1   53.67    1.74
   0   5   1   55.15    1.65
  -1  -5  -1   34.45    1.16
  -1  -5  -1   32.75    1.19
  -1  -5  -1   32.48    1.08
   1   5   1   35.58    1.12
  -2  -5  -1   35.10    1.17
  -2  -5  -1   34.37    1.23
   2   5   1   35.43    1.14
  -3  -5  -1    4.63    0.30
  -3  -5  -1    4.81    0.28
   3   5   1    4.50    0.28
  -4  -5  -1    0.25    0.08
   4   5   1    0.20    0.09
  -5  -5  -1    1.84    0.19
  -5  -5  -1    1.35    0.11
   5   5   1    1.31    0.17
  -6  -5  -1   14.81    0.47
  -6  -5  -1   14.05    0.52
  -6  -5  -1   14.29    0.45
  -6  -5  -1   14.25    0.60
  -7  -5  -1   54.03    1.59
  -7  -5  -1   54.34    1.41
   7   5   1   55.67    1.47
   7   5   1   55.61    1.76
  -8  -5  -1    8.00    0.32
   8   5   1    8.44    0.44
   8   5   1    8.15    0.30
  -9  -5  -1    0.07    0.07
   9   5   1    0.18    0.09
   9   5   1    0.15    0.09
   9   5   1    0.08    0.07
   9   5   1   -0.01    0.06
   4  -6  -1    0.64    0.07
  -4   6   1    0.69    0.08
   3  -6  -1    8.13    0.29
   3  -6  -1    7.90    0.30
   3  -6  -1    8.02    0.30
  -3   6   1    7.67    0.32
   2  -6  -1    0.14    0.08
   2  -6  -1    0.07    0.06
   2  -6  -1    0.06    0.05
   2  -6  -1    0.05    0.05
   1  -6  -1   20.04    0.86
   1  -6  -1   20.10    0.63
   1  -6  -1   20.76    0.80
   1  -6  -1   19.35    0.64
   1  -6  -1   20.81    0.64
   0  -6  -1   12.48    0.57
   0  -6  -1   12.78    0.44
   0  -6  -1   12.79    0.61
   0  -6  -1   11.49    0.59
   0  -6  -1   12.73    0.45
   0  -6  -1   12.26    0.56
   0  -6  -1   11.99    0.45
  -1  -6  -1    0.05    0.05
  -1  -6  -1    0.12    0.10
  -1  -6  -1   -0.01    0.10
  -1  -6  -1    0.25    0.11
  -1  -6  -1    0.17    0.07
  -1  -6  -1    0.14    0.09
   1   6   1    0.23    0.10
  -2  -6  -1   26.30    0.96
  -2  -6  -1   26.61    1.00
  -2  -6  -1   27.55    0.95
  -2  -6  -1   27.55    1.06
   2   6   1   27.09    0.97
  -3  -6  -1   47.22    1.56
  -3  -6  -1   48.15    1.65
  -3  -6  -1   45.89    1.47
   3   6   1   45.41    1.50
  -4  -6  -1   16.09    0.66
  -4  -6  -1   17.29    0.75
   4   6   1   16.49    0.69
  -5  -6  -1   13.09    0.49
  -5  -6  -1   13.22    0.63
  -5  -6  -1   12.67    0.56
  -5  -6  -1   12.61    0.58
   5   6   1   12.67    0.59
  -6  -6  -1   81.30    2.37
  -6  -6  -1   80.42    2.14
   6   6   1   80.61    2.07
  -7  -6  -1    3.00    0.24
  -8  -6  -1   16.51    0.59
   8   6   1   15.68    0.54
  -9  -6  -1    3.54    0.20
   9   6   1    3.74    0.25
   2  -7  -1    5.34    0.23
   2  -7  -1    5.79    0.23
   2  -7  -1    5.91    0.20
   1  -7  -1    7.94    0.30
   1  -7  -1    7.43    0.31
   1  -7  -1    8.31    0.42
   1  -7  -1    8.41    0.33
   0  -7  -1   42.67    1.36
   0  -7  -1   42.21    1.14
   0  -7  -1   42.02    1.18
   0  -7  -1   42.99    1.13
   0  -7  -1   41.72    1.50
  -1  -7  -1   10.54    0.41
  -1  -7  -1   10.23    0.56
  -1  -7  -1   10.93    0.42
  -1  -7  -1   10.72    0.41
  -1  -7  -1   11.72    0.54
  -1  -7  -1   11.40    0.54
  -1  -7  -1   10.68    0.55
  -2  -7  -1    7.68    0.45
  -2  -7  -1    7.28    0.32
  -2  -7  -1    7.40    0.43
  -2  -7  -1    7.55    0.44
  -2  -7  -1    7.58    0.46
  -2  -7  -1    6.44    0.31
  -2  -7  -1    7.57    0.42
   2   7   1    7.74    0.44
  -3  -7  -1   86.56    2.54
  -3  -7  -1   85.30    2.44
  -3  -7  -1   84.85    2.15
  -3  -7  -1   87.30    2.83
  -3  -7  -1   85.40    2.21
  -3  -7  -1   85.71    2.70
   3   7   1   85.01    2.60
  -4  -7  -1   18.05    0.61
  -4  -7  -1   17.62    0.82
  -4  -7  -1   17.46    0.53
  -4  -7  -1   18.39    0.74
  -4  -7  -1   18.27    0.74
  -4  -7  -1   18.37    0.61
   4   7   1   18.06    0.76
  -5  -7  -1   23.75    0.75
  -5  -7  -1   22.83    0.86
  -5  -7  -1   22.75    0.97
  -5  -7  -1   24.16    0.88
  -5  -7  -1   22.67    0.70
   5   7   1   22.45    0.90
  -6  -7  -1    5.31    0.27
  -6  -7  -1    5.25    0.34
  -6  -7  -1    4.70    0.36
   6   7   1    4.96    0.25
  -7  -7  -1    6.27    0.30
   7   7   1    6.44    0.26
  -8  -7  -1   26.86    0.80
   8   7   1   28.09    0.75
   8   7   1   29.23    0.85
  -9  -7  -1    1.02    0.09
   1  -8  -1    7.71    0.27
   1  -8  -1    8.86    0.29
  -1   8   1    9.11    0.30
   0  -8  -1    1.24    0.12
   0  -8  -1    1.47    0.10
   0  -8  -1    1.37    0.11
  -1  -8  -1   10.72    0.39
  -1  -8  -1    9.41    0.46
  -1  -8  -1    9.89    0.37
  -1  -8  -1    9.91    0.36
  -2  -8  -1   22.26    0.81
  -2  -8  -1   21.15    0.67
  -2  -8  -1   22.25    0.68
  -2  -8  -1   21.55    0.69
  -2  -8  -1   23.03    0.87
  -3  -8  -1    0.83    0.17
  -3  -8  -1    0.95    0.13
  -3  -8  -1    0.83    0.16
  -3  -8  -1    1.28    0.14
  -3  -8  -1    1.30    0.20
  -4  -8  -1    0.40    0.15
  -4  -8  -1    0.97    0.16
  -4  -8  -1    0.76    0.13
  -4  -8  -1    0.67    0.15
  -4  -8  -1    0.58    0.11
   4   8   1    0.99    0.14
  -5  -8  -1   20.21    0.68
  -5  -8  -1   20.30    0.79
   5   8   1   20.75    0.64
  -6  -8  -1    6.51    0.36
   6   8   1    6.43    0.28
   7   8   1   16.58    0.57
   7   8   1   15.14    0.46
   8   8   1    3.48    0.18
  -1  -9  -1    4.02    0.18
  -1  -9  -1    3.94    0.17
   1   9   1    4.19    0.19
  -2  -9  -1    3.07    0.14
  -2  -9  -1    2.87    0.16
  -2  -9  -1    2.38    0.15
   2   9   1    3.00    0.18
  -3  -9  -1    7.80    0.41
  -3  -9  -1    9.08    0.34
  -3  -9  -1    8.99    0.33
  -3  -9  -1    8.78    0.32
   3   9   1    9.25    0.34
  -4  -9  -1    3.86    0.25
  -4  -9  -1    4.41    0.23
  -4  -9  -1    4.30    0.22
  -4  -9  -1    4.27    0.22
  -4  -9  -1    3.98    0.27
   4   9   1    3.92    0.21
  -5  -9  -1   -0.03    0.05
  -5  -9  -1   -0.03    0.07
  -5  -9  -1    0.02    0.04
   5   9   1    0.05    0.05
   5   9   1   -0.05    0.07
  -6  -9  -1    1.23    0.15
   6   9   1    1.20    0.14
   6   9   1    0.98    0.10
   7   9   1    5.04    0.24
   7   9   1    4.92    0.20
   6   9  -2    9.66    0.30
  -6  -9   2    9.19    0.39
   5   9  -2   41.75    1.05
  -5  -9   2   37.33    1.22
  -5  -9   2   38.11    1.04
  -5  -9   2   41.95    1.07
   4   9  -2    0.18    0.06
  -4  -9   2    0.06    0.05
  -4  -9   2    0.18    0.05
  -4  -9   2   -0.06    0.05
  -4  -9   2    0.10    0.05
  -3  -9   2    8.03    0.30
  -3  -9   2    9.68    0.43
  -3  -9   2    9.09    0.32
  -2  -9   2    1.00    0.13
  -2  -9   2    0.89    0.08
  -2  -9   2    0.78    0.08
  -1  -9   2   12.71    0.36
  -1  -9   2   12.68    0.34
   7   8  -2    0.52    0.08
  -7  -8   2    0.38    0.09
   6   8  -2    0.04    0.06
  -6  -8   2    0.16    0.07
  -5  -8   2    3.35    0.27
  -5  -8   2    3.14    0.20
  -5  -8   2    3.22    0.20
  -4  -8   2   17.82    0.72
  -4  -8   2   16.74    0.55
  -4  -8   2   17.60    0.57
  -3  -8   2   29.52    0.86
  -3  -8   2   30.68    0.84
  -3  -8   2   29.96    1.07
  -2  -8   2   14.53    0.65
  -2  -8   2   14.56    0.48
  -2  -8   2   15.11    0.48
  -2  -8   2   14.88    0.44
  -1  -8   2    0.33    0.12
  -1  -8   2    0.62    0.09
  -1  -8   2    0.45    0.08
   0  -8   2    2.15    0.13
   0  -8   2    2.19    0.12
   1  -8   2    5.74    0.18
   1  -8   2    5.69    0.19
  -8  -7   2    4.89    0.26
   7   7  -2    7.76    0.29
  -7  -7   2    7.73    0.40
  -6  -7   2   10.93    0.52
  -5  -7   2   11.70    0.45
  -5  -7   2   11.07    0.59
  -5  -7   2   11.70    0.44
  -5  -7   2   11.66    0.54
  -4  -7   2    2.53    0.18
  -4  -7   2    3.00    0.35
  -4  -7   2    2.04    0.22
  -4  -7   2    2.22    0.26
  -4  -7   2    2.34    0.18
   3   7  -2    7.68    0.45
  -3  -7   2    7.78    0.49
  -3  -7   2    8.62    0.47
  -3  -7   2    8.33    0.33
  -3  -7   2    8.09    0.32
   2   7  -2    0.07    0.10
  -2  -7   2    0.22    0.07
  -2  -7   2    0.08    0.05
  -2  -7   2    0.25    0.10
  -2  -7   2    0.31    0.12
  -2  -7   2    0.18    0.12
  -1  -7   2    3.86    0.19
  -1  -7   2    3.97    0.20
  -1  -7   2    3.96    0.19
  -1  -7   2    3.68    0.32
  -1  -7   2    3.55    0.31
   0  -7   2   31.33    0.88
   0  -7   2   30.77    1.14
   0  -7   2   31.94    0.86
   0  -7   2   32.06    0.79
   1  -7   2    0.23    0.06
   1  -7   2    0.17    0.06
   2  -7   2    0.07    0.04
   2  -7   2    0.09    0.03
   3  -7   2    0.30    0.04
  -8  -6   2    2.74    0.21
  -8  -6   2    2.67    0.16
  -7  -6   2    0.96    0.17
  -7  -6   2    1.21    0.14
  -6  -6   2   14.58    0.62
  -6  -6   2   13.25    0.48
  -5  -6   2    9.74    0.52
  -5  -6   2    9.53    0.35
  -5  -6   2    9.81    0.40
  -5  -6   2    9.08    0.48
  -5  -6   2    9.90    0.39
  -5  -6   2    9.18    0.56
  -4  -6   2    0.64    0.11
  -4  -6   2    0.67    0.14
  -4  -6   2    0.63    0.08
  -4  -6   2    0.53    0.20
  -4  -6   2    0.59    0.11
  -4  -6   2    0.70    0.15
  -3  -6   2   69.24    2.07
  -3  -6   2   68.15    1.76
  -3  -6   2   68.03    2.29
  -3  -6   2   68.55    1.71
  -2  -6   2   16.96    0.74
  -2  -6   2   16.41    0.68
  -2  -6   2   16.06    0.49
  -2  -6   2   16.40    0.69
  -2  -6   2   15.08    0.49
   1   6  -2    7.74    0.40
  -1  -6   2    7.23    0.42
  -1  -6   2    6.91    0.26
  -1  -6   2    7.13    0.42
  -1  -6   2    7.08    0.26
  -1  -6   2    6.93    0.43
   0  -6   2    2.28    0.14
   0  -6   2    2.35    0.26
   0  -6   2    2.37    0.14
   0  -6   2    2.43    0.25
   0  -6   2    2.35    0.14
   1  -6   2    0.29    0.12
   1  -6   2    0.16    0.12
   1  -6   2    0.37    0.13
   1  -6   2    0.32    0.07
   1  -6   2    0.46    0.06
   1  -6   2    0.31    0.07
   2  -6   2    0.38    0.07
   2  -6   2    0.16    0.06
   2  -6   2    0.17    0.04
   2  -6   2    0.20    0.09
   3  -6   2   11.83    0.37
   3  -6   2   10.94    0.49
   3  -6   2   12.16    0.38
   4  -6   2    2.62    0.12
   4  -6   2    2.55    0.12
   9   5  -2    2.91    0.21
  -9  -5   2    3.03    0.15
   8   5  -2   11.66    0.52
  -8  -5   2   11.02    0.49
  -8  -5   2   10.81    0.43
   7   5  -2   16.13    0.69
   7   5  -2   16.34    0.67
  -7  -5   2   16.10    0.67
  -7  -5   2   16.58    0.59
   6   5  -2   12.77    0.59
  -6  -5   2   11.80    0.64
  -6  -5   2   12.38    0.57
  -6  -5   2   11.93    0.48
  -5  -5   2    1.52    0.16
  -5  -5   2    1.71    0.20
  -5  -5   2    1.22    0.24
  -4  -5   2   27.66    1.05
  -3  -5   2   23.92    0.92
  -3  -5   2   23.76    0.85
  -2  -5   2    4.44    0.28
  -2  -5   2    4.51    0.28
  -2  -5   2    4.51    0.30
  -1  -5   2   28.04    1.06
  -1  -5   2   29.42    1.02
   0  -5   2   35.77    1.23
   0  -5   2   35.95    1.13
   1  -5   2   10.72    0.54
   1  -5   2   11.92    0.56
   1  -5   2   11.60    0.52
   1  -5   2   10.59    0.35
   2  -5   2   16.86    0.50
   2  -5   2   17.82    0.76
   2  -5   2   16.82    0.51
   2  -5   2   17.57    0.70
   2  -5   2   17.31    0.53
   3  -5   2   24.57    0.67
   3  -5   2   25.73    0.71
   3  -5   2   25.47    0.90
   3  -5   2   24.58    0.72
   3  -5   2   23.94    0.97
   4  -5   2    0.09    0.07
   4  -5   2    0.00    0.03
   4  -5   2   -0.01    0.03
   4  -5   2    0.11    0.04
   5  -5   2   38.72    1.00
   9   4  -2    1.24    0.12
   9   4  -2    1.35    0.12
   9   4  -2    1.38    0.15
  -9  -4   2    0.94    0.11
   8   4  -2    2.92    0.24
  -8  -4   2    2.78    0.22
  -8  -4   2    2.99    0.25
   7   4  -2    6.43    0.39
   7   4  -2    5.63    0.29
   7   4  -2    5.48    0.33
  -7  -4   2    5.50    0.35
  -7  -4   2    5.46    0.33
  -7  -4   2    5.36    0.25
  -7  -4   2    5.49    0.22
   6   4  -2   30.24    1.11
  -6  -4   2   30.70    0.97
  -6  -4   2   29.44    0.92
  -6  -4   2   30.99    0.82
  -6  -4   2   31.03    1.08
   5   4  -2    0.07    0.11
  -5  -4   2    0.07    0.08
  -5  -4   2    0.08    0.04
  -4  -4   2   18.87    0.74
  -4  -4   2   18.85    0.69
  -3  -4   2    5.05    0.30
  -3  -4   2    5.18    0.27
  -2  -4   2   77.42    2.50
  -2  -4   2   79.73    2.29
  -2  -4   2   81.81    2.38
  -1  -4   2    1.34    0.14
  -1  -4   2    1.38    0.13
  -1  -4   2    1.21    0.13
   0  -4   2    5.80    0.30
   0  -4   2    5.42    0.30
   1  -4   2   28.33    1.00
   1  -4   2   28.92    1.00
   1  -4   2   28.56    0.93
   2  -4   2  148.63    3.98
   2  -4   2  150.83    3.49
   2  -4   2  138.17    4.32
   2  -4   2  153.79    4.37
   3  -4   2   25.29    0.74
   3  -4   2   25.29    0.73
   3  -4   2   28.77    1.04
   3  -4   2   28.40    0.96
   3  -4   2   27.03    1.04
   3  -4   2   26.32    0.76
   4  -4   2   15.62    0.47
   4  -4   2   14.88    0.49
   4  -4   2   14.86    0.63
   4  -4   2   15.45    0.69
   4  -4   2   14.42    0.47
   4  -4   2   14.71    0.69
   5  -4   2   24.70    0.99
   5  -4   2   26.56    0.90
   5  -4   2   26.84    0.73
   5  -4   2   27.35    0.71
   5  -4   2   25.78    1.05
   5  -4   2   27.01    0.76
  -6   4  -2   18.10    0.51
   9   3  -2    0.16    0.06
   8   3  -2    8.16    0.39
   8   3  -2    8.08    0.44
  -8  -3   2    9.30    0.34
  -8  -3   2    9.03    0.42
   7   3  -2    9.91    0.43
   7   3  -2    9.66    0.37
   7   3  -2    9.81    0.52
  -7  -3   2    9.28    0.49
  -7  -3   2    9.63    0.42
  -7  -3   2   10.32    0.38
  -7  -3   2    9.47    0.37
   6   3  -2   21.66    0.68
   6   3  -2   21.35    0.86
   6   3  -2   21.45    0.81
  -6  -3   2   21.60    0.76
  -6  -3   2   21.30    0.70
  -6  -3   2   21.86    0.66
   5   3  -2    3.85    0.28
  -5  -3   2    4.72    0.22
  -4  -3   2    6.80    0.25
  -4  -3   2    6.84    0.31
  -3  -3   2   66.24    2.07
  -3  -3   2   65.30    1.89
  -3  -3   2   66.07    1.58
  -2  -3   2   38.48    1.16
  -2  -3   2   37.83    1.26
  -2  -3   2   39.77    1.21
  -1  -3   2  124.25    3.73
  -1  -3   2  128.57    3.55
  -1  -3   2  120.62    3.37
  -1  -3   2  121.68    3.40
   0  -3   2    5.56    0.26
   0  -3   2    5.28    0.26
   0  -3   2    5.36    0.25
  -1   3  -2   12.94    0.46
   1  -3   2   13.07    0.46
   1  -3   2   12.65    0.50
   1  -3   2   13.09    0.50
  -2   3  -2   16.09    0.59
   2  -3   2   14.50    0.57
   2  -3   2   16.08    0.63
   2  -3   2   16.01    0.61
   2  -3   2   14.67    0.61
  -3   3  -2  107.89    3.17
   3  -3   2  112.64    3.28
   3  -3   2  104.93    3.26
   3  -3   2  113.74    3.37
   3  -3   2  106.86    3.00
   4  -3   2   90.06    2.69
   4  -3   2   85.13    2.45
   4  -3   2   86.19    2.11
   4  -3   2   83.44    2.95
   4  -3   2   83.43    2.18
   4  -3   2   89.95    2.77
   4  -3   2   85.51    2.12
   5  -3   2   17.15    0.54
   5  -3   2   17.50    0.83
   5  -3   2   16.62    0.76
   5  -3   2   16.41    0.55
   5  -3   2   16.65    0.68
   5  -3   2   16.78    0.54
  -6   3  -2   39.30    1.06
   6  -3   2   38.67    1.21
   6  -3   2   39.63    1.46
   6  -3   2   37.62    1.36
   6  -3   2   40.08    1.06
   6  -3   2   39.26    1.02
   8   2  -2    4.60    0.30
   8   2  -2    4.46    0.25
  -8  -2   2    4.68    0.25
  -8  -2   2    4.35    0.20
  -8  -2   2    4.58    0.27
   7   2  -2    2.83    0.27
   7   2  -2    2.51    0.27
   7   2  -2    2.64    0.15
  -7  -2   2    2.44    0.20
  -7  -2   2    2.59    0.20
  -7  -2   2    2.81    0.24
  -7  -2   2    2.67    0.17
   6   2  -2   63.97    1.88
   6   2  -2   62.16    2.02
   6   2  -2   65.15    1.66
  -6  -2   2   64.91    1.92
  -6  -2   2   62.55    1.74
  -6  -2   2   64.55    1.69
  -6  -2   2   65.38    1.83
   5   2  -2   10.75    0.39
   5   2  -2   10.07    0.49
  -5  -2   2   10.42    0.50
  -5  -2   2   10.98    0.40
   4   2  -2    8.35    0.32
   4   2  -2    9.11    0.40
  -4  -2   2    8.79    0.32
  -4  -2   2    9.03    0.41
  -3  -2   2    4.23    0.22
  -3  -2   2    4.28    0.17
  -3  -2   2    4.28    0.22
  -3  -2   2    4.18    0.21
  -2  -2   2    8.85    0.32
  -2  -2   2    8.71    0.32
  -2  -2   2    8.59    0.25
  -2  -2   2    8.33    0.35
  -1  -2   2   91.07    2.54
  -1  -2   2   93.71    2.65
   0  -2   2  126.44    3.41
   0  -2   2  116.15    3.31
   0  -2   2  122.59    3.32
   1  -2   2  212.79    6.24
   1  -2   2  230.27    6.18
   1  -2   2  223.75    5.97
  -2   2  -2  178.76    4.84
   2  -2   2  173.44    5.00
   2  -2   2  174.84    4.96
  -3   2  -2   40.71    1.28
   3  -2   2   40.33    1.31
   3  -2   2   40.09    1.21
   3  -2   2   38.60    1.35
   3  -2   2   41.98    1.33
  -4   2  -2   31.11    1.07
   4  -2   2   30.78    1.07
   4  -2   2   29.46    1.08
   4  -2   2   29.14    0.99
   4  -2   2   30.04    1.12
   5  -2   2    0.17    0.07
   5  -2   2    0.18    0.14
   5  -2   2    0.04    0.11
   5  -2   2    0.12    0.10
   5  -2   2    0.22    0.07
   5  -2   2    0.08    0.07
   5  -2   2    0.05    0.06
  -6   2  -2    1.21    0.16
   6  -2   2    1.35    0.21
   6  -2   2    1.47    0.15
   6  -2   2    1.42    0.14
   6  -2   2    1.28    0.21
   6  -2   2    1.46    0.17
  -7   2  -2    5.26    0.23
   7  -2   2    5.41    0.35
   7  -2   2    5.29    0.23
   7  -2   2    4.93    0.22
   8   1  -2   26.80    0.91
   8   1  -2   27.05    0.75
  -8  -1   2   27.36    0.85
  -8  -1   2   27.77    0.79
  -8  -1   2   27.57    0.89
   7   1  -2    4.80    0.29
   7   1  -2    4.45    0.33
   7   1  -2    4.05    0.31
  -7  -1   2    4.48    0.27
  -7  -1   2    4.67    0.32
  -7  -1   2    4.26    0.24
   6   1  -2   48.52    1.44
   6   1  -2   51.39    1.64
   6   1  -2   45.59    1.40
   6   1  -2   49.03    1.70
   6   1  -2   48.44    1.25
  -6  -1   2   46.62    1.56
  -6  -1   2   49.61    1.36
  -6  -1   2   50.20    1.47
  -6  -1   2   50.24    1.29
  -6  -1   2   48.66    1.40
   5   1  -2   14.23    0.64
   5   1  -2   14.41    0.63
   5   1  -2   14.96    0.48
   5   1  -2   14.14    0.62
  -5  -1   2   14.65    0.51
  -5  -1   2   13.99    0.63
   4   1  -2  517.84   15.52
   4   1  -2  531.01   14.96
   4   1  -2  547.85   12.57
   4   1  -2  546.17   11.52
  -4  -1   2  533.95   14.69
  -4  -1   2  568.63   12.60
   3   1  -2   85.78    2.14
   3   1  -2   89.76    2.56
  -3  -1   2   85.14    2.13
  -3  -1   2   92.10    2.53
  -2  -1   2   -0.07    0.03
  -2  -1   2   -0.04    0.05
  -2  -1   2   -0.02    0.04
  -1  -1   2  423.99   11.59
  -1  -1   2  446.03   11.76
   0  -1   2  488.64   13.24
   0  -1   2  485.62   12.96
   1  -1   2  363.08    9.97
   1  -1   2  362.97    9.77
  -2   1  -2  397.69   10.36
   2  -1   2  389.04   10.58
   2  -1   2  363.33   10.69
  -3   1  -2    3.99    0.23
   3  -1   2    4.14    0.24
   3  -1   2    3.91    0.22
  -4   1  -2  130.66    3.79
   4  -1   2  128.78    3.87
   4  -1   2  135.76    4.02
   4  -1   2  135.33    3.90
   4  -1   2  135.87    3.56
  -5   1  -2    0.04    0.07
   5  -1   2    0.24    0.11
   5  -1   2    0.04    0.08
   5  -1   2    0.44    0.14
   5  -1   2    0.12    0.09
   5  -1   2    0.17    0.07
  -6   1  -2    0.71    0.14
   6  -1   2    0.49    0.10
   6  -1   2    0.70    0.15
   6  -1   2    0.69    0.17
   6  -1   2    0.60    0.11
   6  -1   2    0.46    0.16
   6  -1   2    0.67    0.17
  -7   1  -2    0.21    0.07
   7  -1   2    0.15    0.10
   7  -1   2    0.01    0.10
   7  -1   2    0.20    0.07
   7  -1   2    0.13    0.10
   7  -1   2    0.03    0.09
   7  -1   2    0.17    0.07
  -8   1  -2    1.17    0.10
  -8   1  -2    1.24    0.09
   8  -1   2    1.17    0.09
   8  -1   2    1.10    0.14
   8   0  -2    7.10    0.37
  -8   0   2    6.81    0.26
  -8   0   2    7.50    0.30
   7   0  -2   38.67    1.37
   7   0  -2   36.92    1.26
   7   0  -2   39.22    1.07
  -7   0   2   38.19    1.10
  -7   0   2   37.24    0.99
  -7   0   2   41.39    1.18
   6   0  -2   12.88    0.61
   6   0  -2   12.86    0.65
   6   0  -2   12.59    0.51
   6   0  -2   13.07    0.60
   6   0  -2   12.81    0.70
  -6   0   2   12.97    0.56
  -6   0   2   12.74    0.44
  -6   0   2   13.19    0.50
   5   0  -2    4.30    0.33
   5   0  -2    4.00    0.18
   5   0  -2    3.81    0.30
  -5   0   2    3.89    0.22
  -5   0   2    3.96    0.32
   4   0  -2    1.69    0.20
   4   0  -2    1.35    0.16
   4   0  -2    1.63    0.12
  -4   0   2    1.32    0.19
   3   0  -2   26.30    0.80
   3   0  -2   21.94    0.63
   3   0  -2   22.57    0.53
  -3   0   2   21.79    0.65
  -3   0   2   21.88    0.78
   2   0  -2  247.83    6.59
   2   0  -2  239.69    5.08
   2   0  -2  231.03    5.54
  -2   0   2  226.38    6.36
  -2   0   2  243.58    6.49
   1   0  -2  120.48    3.31
  -1   0   2  117.62    3.27
   0   0  -2    0.50    0.05
   0   0   2    0.45    0.08
   1   0   2   28.46    0.81
   1   0   2   28.25    0.81
   2   0   2   48.47    1.41
  -3   0  -2  471.11   12.30
  -3   0  -2  448.98    9.68
   3   0   2  444.35   12.54
  -4   0  -2   39.19    1.26
   4   0   2   40.40    1.19
   4   0   2   41.67    1.31
   4   0   2   40.58    1.34
  -5   0  -2   69.02    2.10
   5   0   2   68.55    2.12
   5   0   2   64.07    2.12
   5   0   2   69.58    1.95
   5   0   2   70.92    2.20
  -6   0  -2    5.17    0.28
   6   0   2    4.99    0.27
   6   0   2    5.41    0.41
   6   0   2    5.34    0.33
   6   0   2    5.66    0.42
   6   0   2    5.02    0.28
   6   0   2    5.17    0.25
   6   0   2    5.20    0.36
   6   0   2    5.86    0.37
  -7   0  -2   21.83    0.69
   7   0   2   22.73    0.58
   7   0   2   22.52    0.92
   7   0   2   22.44    0.87
   7   0   2   21.88    0.72
   7   0   2   21.56    0.71
   7   0   2   22.53    0.81
  -8   0  -2    1.72    0.16
  -8   0  -2    1.55    0.12
   8   0   2    1.66    0.14
   8   0   2    1.47    0.19
   8   0   2    1.28    0.15
   8   0   2    1.60    0.19
   7  -1  -2    1.59    0.19
   7  -1  -2    1.73    0.20
  -7   1   2    1.80    0.16
  -7   1   2    1.54    0.10
  -7   1   2    1.63    0.14
   6  -1  -2   19.18    0.82
   6  -1  -2   20.46    0.64
   6  -1  -2   20.40    0.87
   6  -1  -2   20.52    0.95
  -6   1   2   19.76    0.61
  -6   1   2   20.14    0.69
   5  -1  -2   27.45    1.09
   5  -1  -2   28.15    0.87
   5  -1  -2   25.89    1.02
   5  -1  -2   27.49    1.19
  -5   1   2   28.02    0.81
  -5   1   2   27.44    0.90
   4  -1  -2    5.30    0.18
   4  -1  -2    4.63    0.34
   4  -1  -2    5.13    0.33
   4  -1  -2    5.23    0.32
  -4   1   2    4.92    0.34
   3  -1  -2   26.94    0.99
   3  -1  -2   27.42    0.72
   3  -1  -2   27.95    0.93
  -3   1   2   27.41    0.94
   2  -1  -2   65.63    1.62
   2  -1  -2   66.85    1.96
  -2   1   2   68.51    1.95
   1  -1  -2   10.63    0.25
   1  -1  -2   10.13    0.30
   1  -1  -2   10.90    0.37
  -1   1   2   10.22    0.35
  -1   1   2   10.87    0.38
   0  -1  -2   64.66    1.83
   0  -1  -2   65.20    1.42
   0   1   2   64.73    1.81
   0   1   2   64.81    1.83
  -1  -1  -2  130.98    2.84
   1   1   2  133.53    3.58
  -2  -1  -2   12.49    0.31
   2   1   2   12.44    0.40
  -3  -1  -2   81.86    1.78
  -3  -1  -2   80.86    2.29
   3   1   2   82.09    2.35
  -4  -1  -2   74.21    2.19
   4   1   2   76.78    1.82
   4   1   2   77.13    2.25
  -5  -1  -2    3.06    0.24
   5   1   2    2.61    0.22
   5   1   2    2.91    0.20
   5   1   2    2.88    0.23
   5   1   2    2.93    0.12
  -6  -1  -2    5.23    0.43
  -6  -1  -2    6.18    0.29
   6   1   2    6.02    0.33
   6   1   2    5.60    0.37
   6   1   2    6.04    0.38
   6   1   2    6.34    0.30
  -7  -1  -2   14.63    0.52
  -7  -1  -2   15.00    0.58
   7   1   2   14.51    0.52
   7   1   2   15.45    0.69
   7   1   2   15.17    0.76
   7   1   2   15.40    0.69
  -8  -1  -2    7.13    0.33
  -8  -1  -2    7.10    0.28
  -8  -1  -2    6.88    0.37
   8   1   2    7.35    0.22
   8   1   2    6.84    0.45
   8   1   2    6.93    0.39
  -9  -1  -2    3.04    0.14
  -9  -1  -2    2.92    0.16
  -9  -1  -2    3.22    0.21
  -7   2   2   26.13    0.82
  -7   2   2   29.95    0.78
   6  -2  -2    6.65    0.41
   6  -2  -2    7.53    0.47
   6  -2  -2    6.50    0.33
  -6   2   2    6.83    0.33
  -6   2   2    7.00    0.28
   5  -2  -2    2.74    0.29
   5  -2  -2    2.87    0.29
   5  -2  -2    2.71    0.18
   5  -2  -2    2.25    0.21
   5  -2  -2    2.40    0.20
   5  -2  -2    2.77    0.27
  -5   2   2    2.38    0.18
   4  -2  -2   41.74    1.39
   4  -2  -2   39.42    1.25
   4  -2  -2   36.01    1.60
   4  -2  -2   41.56    1.45
   4  -2  -2   39.55    1.13
   4  -2  -2   38.72    1.12
  -4   2   2   39.83    1.10
   3  -2  -2    8.23    0.39
   3  -2  -2    7.81    0.44
   3  -2  -2    7.99    0.41
   3  -2  -2    8.32    0.41
  -3   2   2    8.06    0.41
   2  -2  -2    0.90    0.07
   2  -2  -2    0.97    0.13
   2  -2  -2    1.01    0.12
  -2   2   2    1.05    0.13
   1  -2  -2   22.42    0.59
   1  -2  -2   22.22    0.76
   1  -2  -2   24.08    0.75
  -1   2   2   23.83    0.74
  -1   2   2   22.40    0.71
   0  -2  -2  151.11    3.73
   0  -2  -2  146.97    4.51
   0  -2  -2  169.18    4.46
   0   2   2  158.29    4.34
   0   2   2  174.37    4.36
   1   2   2  137.06    3.72
   1   2   2  136.71    3.70
   2   2   2  416.16   11.12
  -3  -2  -2   51.96    1.28
   3   2   2   52.02    1.48
  -4  -2  -2    1.74    0.12
  -4  -2  -2    1.66    0.14
  -5  -2  -2   41.23    1.29
   5   2   2   39.45    1.33
   5   2   2   40.57    1.04
  -6  -2  -2   45.10    1.55
  -6  -2  -2   45.91    1.29
   6   2   2   48.16    1.54
   6   2   2   49.08    1.18
   6   2   2   45.41    1.56
  -7  -2  -2    7.92    0.39
  -7  -2  -2    8.33    0.34
   7   2   2    8.10    0.38
   7   2   2    7.95    0.46
  -8  -2  -2    2.26    0.23
  -8  -2  -2    1.89    0.21
  -8  -2  -2    2.10    0.19
  -8  -2  -2    2.06    0.15
   8   2   2    2.11    0.17
   8   2   2    2.00    0.27
   8   2   2    2.13    0.24
  -9  -2  -2    3.51    0.19
  -9  -2  -2    3.78    0.16
  -9  -2  -2    3.55    0.22
   9   2   2    3.76    0.24
   9   2   2    3.69    0.26
   6  -3  -2    0.24    0.07
   6  -3  -2    0.20    0.10
  -6   3   2    0.22    0.06
  -6   3   2    0.14    0.05
   5  -3  -2    0.72    0.13
   5  -3  -2    0.91    0.21
   5  -3  -2    0.67    0.13
   5  -3  -2    0.84    0.14
   5  -3  -2    1.00    0.20
  -5   3   2    0.95    0.12
   4  -3  -2   19.69    0.84
   4  -3  -2   19.06    0.80
   4  -3  -2   18.64    0.72
   4  -3  -2   19.37    0.90
   4  -3  -2   18.85    0.64
   4  -3  -2   18.55    0.62
   4  -3  -2   17.98    0.55
   4  -3  -2   19.16    0.61
  -4   3   2   18.63    0.61
   3  -3  -2   35.50    1.33
   3  -3  -2   36.10    1.26
   3  -3  -2   34.60    1.02
   3  -3  -2   36.67    1.16
   3  -3  -2   36.20    1.31
   2  -3  -2    7.74    0.39
   2  -3  -2    7.07    0.40
   2  -3  -2    7.41    0.37
   2  -3  -2    7.80    0.40
  -2   3   2    7.44    0.37
   1  -3  -2   34.77    1.16
   1  -3  -2   38.71    1.16
   1  -3  -2   35.21    1.15
  -1   3   2   34.55    1.10
   0  -3  -2    4.07    0.22
   0  -3  -2    3.79    0.22
   0  -3  -2    4.07    0.13
   0  -3  -2    4.00    0.22
   0   3   2    3.98    0.19
   0   3   2    4.71    0.23
  -1  -3  -2   18.11    0.62
  -1  -3  -2   18.41    0.66
  -1  -3  -2   19.04    0.48
   1   3   2   18.02    0.61
  -2  -3  -2   41.47    1.33
  -2  -3  -2   40.73    1.02
  -2  -3  -2   42.21    1.24
   2   3   2   39.95    1.21
  -3  -3  -2  184.22    5.68
  -3  -3  -2  190.96    4.48
   3   3   2  197.01    5.20
  -4  -3  -2   66.41    1.63
  -4  -3  -2   65.37    2.05
   4   3   2   64.51    1.88
  -5  -3  -2    3.16    0.18
  -6  -3  -2   28.20    0.83
   6   3   2   28.22    1.04
   6   3   2   27.53    1.01
  -7  -3  -2    7.01    0.41
  -7  -3  -2    7.03    0.29
  -7  -3  -2    6.67    0.33
  -7  -3  -2    7.01    0.37
  -7  -3  -2    6.74    0.33
  -7  -3  -2    7.30    0.41
   7   3   2    6.42    0.26
   7   3   2    6.81    0.38
   7   3   2    6.57    0.41
  -8  -3  -2   40.58    1.27
  -8  -3  -2   40.85    1.24
  -8  -3  -2   39.81    1.16
  -8  -3  -2   41.64    1.31
   8   3   2   41.08    1.19
   8   3   2   41.41    1.39
   8   3   2   40.57    1.56
  -9  -3  -2    0.64    0.12
  -9  -3  -2    0.77    0.11
   9   3   2    0.83    0.10
   9   3   2    0.77    0.15
   9   3   2    0.71    0.13
   5  -4  -2    3.28    0.19
   5  -4  -2    3.60    0.19
   5  -4  -2    3.46    0.19
  -5   4   2    3.41    0.22
  -5   4   2    3.45    0.18
   4  -4  -2    0.18    0.08
   4  -4  -2    0.17    0.07
   4  -4  -2    0.16    0.12
   4  -4  -2    0.18    0.10
   4  -4  -2    0.19    0.07
  -4   4   2    0.14    0.08
   3  -4  -2   22.74    0.84
   3  -4  -2   22.20    0.71
   3  -4  -2   22.30    0.71
   3  -4  -2   21.92    0.89
   3  -4  -2   22.13    0.69
   3  -4  -2   22.37    0.93
   2  -4  -2    1.57    0.16
   2  -4  -2    1.53    0.21
   2  -4  -2    1.64    0.20
   2  -4  -2    1.89    0.19
   1  -4  -2   64.28    1.95
   1  -4  -2   59.71    1.79
   1  -4  -2   60.26    1.92
   0  -4  -2   16.04    0.63
   0  -4  -2   16.41    0.61
   0  -4  -2   15.89    0.63
   0   4   2   16.61    0.60
  -1  -4  -2    6.64    0.32
  -1  -4  -2    6.28    0.33
   1   4   2    6.94    0.32
  -2  -4  -2   36.90    1.15
  -2  -4  -2   36.48    0.89
  -2  -4  -2   35.43    1.23
   2   4   2   36.24    1.13
  -3  -4  -2   14.37    0.59
  -3  -4  -2   14.78    0.55
  -3  -4  -2   14.44    0.42
   3   4   2   14.90    0.55
  -4  -4  -2  182.21    5.47
  -4  -4  -2  179.74    4.29
   4   4   2  182.80    5.00
  -5  -4  -2    3.65    0.19
  -6  -4  -2   37.32    1.03
  -6  -4  -2   36.78    1.07
   6   4   2   37.38    1.25
  -7  -4  -2   11.40    0.51
  -7  -4  -2   12.28    0.56
  -7  -4  -2   11.45    0.44
  -7  -4  -2   11.55    0.47
  -7  -4  -2   11.11    0.42
   7   4   2   11.18    0.55
   7   4   2   11.36    0.41
  -8  -4  -2    0.08    0.06
  -8  -4  -2    0.10    0.10
  -8  -4  -2    0.09    0.09
  -8  -4  -2    0.12    0.09
   8   4   2    0.12    0.12
   8   4   2    0.01    0.09
  -9  -4  -2    9.57    0.31
  -9  -4  -2    9.76    0.38
   9   4   2    9.78    0.51
   9   4   2   10.19    0.38
   9   4   2    9.40    0.44
   9   4   2    9.86    0.38
   4  -5  -2    3.57    0.19
   4  -5  -2    3.13    0.17
   4  -5  -2    3.51    0.19
  -4   5   2    3.44    0.18
   3  -5  -2    3.41    0.21
   3  -5  -2    3.20    0.20
   3  -5  -2    3.40    0.21
   3  -5  -2    3.10    0.25
  -3   5   2    3.48    0.22
   2  -5  -2   22.45    0.69
   2  -5  -2   22.41    0.71
   2  -5  -2   21.79    0.90
   2  -5  -2   22.59    0.84
   2  -5  -2   22.00    0.70
   1  -5  -2   17.81    0.70
   1  -5  -2   18.03    0.72
   1  -5  -2   17.85    0.58
   1  -5  -2   18.69    0.60
   1  -5  -2   18.26    0.77
   1  -5  -2   17.34    0.59
   0  -5  -2  108.85    3.30
   0  -5  -2  107.88    3.27
   0  -5  -2  109.49    3.03
   0   5   2  111.50    3.16
  -1  -5  -2   37.49    1.31
  -1  -5  -2   36.17    1.20
  -1  -5  -2   39.01    1.28
   1   5   2   38.68    1.23
  -2  -5  -2   46.11    1.57
  -2  -5  -2   47.26    1.49
   2   5   2   45.11    1.44
  -3  -5  -2   13.85    0.62
  -3  -5  -2   13.87    0.57
   3   5   2   14.40    0.57
  -4  -5  -2    7.89    0.26
  -4  -5  -2    7.85    0.42
   4   5   2    7.78    0.39
  -5  -5  -2    1.36    0.11
  -5  -5  -2    1.68    0.19
   5   5   2    1.33    0.18
  -6  -5  -2    6.59    0.34
  -6  -5  -2    6.61    0.28
  -6  -5  -2    6.33    0.29
  -6  -5  -2    6.90    0.40
   6   5   2    6.48    0.28
  -7  -5  -2   32.14    1.04
  -7  -5  -2   32.71    0.92
  -7  -5  -2   34.29    1.12
  -7  -5  -2   32.67    0.97
   7   5   2   33.25    0.95
  -8  -5  -2   10.96    0.36
  -8  -5  -2   10.75    0.43
   8   5   2   11.64    0.36
   8   5   2   11.29    0.52
   9   5   2   19.77    0.72
   9   5   2   19.82    0.82
   9   5   2   19.63    0.64
   3  -6  -2   42.92    1.36
   3  -6  -2   47.01    1.18
   3  -6  -2   46.01    1.17
   3  -6  -2   46.51    1.22
  -3   6   2   47.55    1.21
   2  -6  -2   12.47    0.44
   2  -6  -2   12.34    0.44
   2  -6  -2   12.78    0.45
   2  -6  -2   12.02    0.55
   1  -6  -2    4.68    0.26
   1  -6  -2    4.48    0.34
   1  -6  -2    5.25    0.35
   1  -6  -2    4.61    0.25
   1  -6  -2    4.53    0.26
   0  -6  -2    3.58    0.29
   0  -6  -2    3.47    0.29
   0  -6  -2    3.20    0.21
   0  -6  -2    3.11    0.22
   0  -6  -2    3.30    0.21
   0  -6  -2    3.38    0.28
   0  -6  -2    3.25    0.29
  -1  -6  -2    0.02    0.08
  -1  -6  -2    0.19    0.12
  -1  -6  -2    0.10    0.10
  -1  -6  -2    0.40    0.10
  -1  -6  -2    0.68    0.15
  -1  -6  -2    0.15    0.09
  -1  -6  -2    0.30    0.09
  -1  -6  -2    0.25    0.05
   1   6   2    0.15    0.10
  -2  -6  -2  174.19    4.91
  -2  -6  -2  179.62    5.24
  -2  -6  -2  174.69    4.70
  -2  -6  -2  182.90    5.49
  -2  -6  -2  183.87    4.80
   2   6   2  177.43    5.03
  -3  -6  -2   61.44    1.90
  -3  -6  -2   65.34    2.14
  -3  -6  -2   62.84    2.01
   3   6   2   63.02    1.96
  -4  -6  -2    1.72    0.20
  -4  -6  -2    1.34    0.21
  -4  -6  -2    1.37    0.20
   4   6   2    1.79    0.20
  -5  -6  -2    0.75    0.16
  -5  -6  -2    0.85    0.15
  -5  -6  -2    0.69    0.17
   5   6   2    0.69    0.13
   5   6   2    0.59    0.14
  -6  -6  -2    0.01    0.11
  -6  -6  -2    0.50    0.13
   6   6   2    0.15    0.08
  -7  -6  -2    1.27    0.23
  -7  -6  -2    1.23    0.17
  -8  -6  -2    7.60    0.38
   8   6   2    7.31    0.31
  -9  -6  -2    4.21    0.23
   2  -7  -2    8.57    0.30
   2  -7  -2    8.92    0.29
   2  -7  -2    8.98    0.32
  -2   7   2    9.06    0.32
   1  -7  -2    9.82    0.37
   1  -7  -2   10.00    0.36
   1  -7  -2    9.72    0.47
   1  -7  -2   10.58    0.39
   0  -7  -2    0.40    0.09
   0  -7  -2    0.52    0.10
   0  -7  -2    0.54    0.14
   0  -7  -2    0.61    0.11
  -1  -7  -2    1.01    0.19
  -1  -7  -2    0.89    0.16
  -1  -7  -2    1.03    0.14
  -1  -7  -2    0.73    0.12
  -1  -7  -2    0.75    0.16
  -1  -7  -2    0.87    0.16
  -1  -7  -2    1.01    0.13
  -2  -7  -2    1.46    0.22
  -2  -7  -2    1.59    0.20
  -2  -7  -2    1.44    0.15
  -2  -7  -2    1.67    0.23
  -2  -7  -2    1.60    0.16
  -2  -7  -2    1.61    0.22
   2   7   2    1.79    0.23
  -3  -7  -2    2.43    0.24
  -3  -7  -2    2.16    0.24
  -3  -7  -2    1.86    0.23
  -3  -7  -2    1.85    0.17
  -3  -7  -2    1.91    0.18
  -3  -7  -2    2.07    0.22
  -3  -7  -2    2.03    0.22
  -3  -7  -2    1.98    0.12
   3   7   2    2.13    0.22
  -4  -7  -2   33.29    0.97
  -4  -7  -2   32.67    1.12
  -4  -7  -2   33.35    0.95
  -4  -7  -2   31.38    1.10
  -4  -7  -2   30.62    0.90
  -4  -7  -2   30.63    1.24
   4   7   2   31.70    1.15
   4   7   2   32.08    0.93
  -5  -7  -2   19.85    0.89
  -5  -7  -2   21.10    0.67
  -5  -7  -2   21.12    0.81
  -5  -7  -2   22.02    0.81
   5   7   2   19.11    0.82
   5   7   2   21.10    0.65
  -6  -7  -2   14.94    0.72
  -6  -7  -2   15.70    0.66
  -6  -7  -2   15.05    0.55
   6   7   2   15.28    0.50
  -7  -7  -2   42.87    1.22
   7   7   2   42.88    1.29
  -8  -7  -2    4.21    0.24
   8   7   2    4.25    0.22
  -9  -7  -2    0.39    0.07
   1  -8  -2    0.27    0.05
   1  -8  -2    0.27    0.04
   1  -8  -2    0.20    0.05
  -1   8   2    0.30    0.06
   0  -8  -2    0.44    0.08
   0  -8  -2    0.65    0.09
   0  -8  -2    0.50    0.07
   0   8   2    0.43    0.08
  -1  -8  -2    5.49    0.33
  -1  -8  -2    6.51    0.28
  -1  -8  -2    6.24    0.28
  -1  -8  -2    6.38    0.29
   1   8   2    5.98    0.28
  -2  -8  -2    1.36    0.20
  -2  -8  -2    1.57    0.22
  -2  -8  -2    1.55    0.21
  -2  -8  -2    1.63    0.16
  -2  -8  -2    1.50    0.15
  -2  -8  -2    1.73    0.16
   2   8   2    1.37    0.16
  -3  -8  -2    7.62    0.42
  -3  -8  -2    7.37    0.34
  -3  -8  -2    7.42    0.34
  -3  -8  -2    7.30    0.43
   3   8   2    7.20    0.33
  -4  -8  -2   38.00    1.10
  -4  -8  -2   37.46    1.27
  -4  -8  -2   37.83    1.22
   4   8   2   37.20    1.06
  -5  -8  -2    6.09    0.38
  -5  -8  -2    6.33    0.37
   5   8   2    5.97    0.28
  -6  -8  -2    7.41    0.41
  -6  -8  -2    7.82    0.25
   6   8   2    7.76    0.31
  -7  -8  -2    8.39    0.27
   7   8   2    8.57    0.37
   8   8   2   18.91    0.58
  -1  -9  -2    4.38    0.18
  -1  -9  -2    4.42    0.18
   1   9   2    3.73    0.17
  -2  -9  -2    4.50    0.19
  -2  -9  -2    4.27    0.20
  -2  -9  -2    4.64    0.21
   2   9   2    4.65    0.21
  -3  -9  -2    2.84    0.17
  -3  -9  -2    3.19    0.19
  -3  -9  -2    2.66    0.20
  -3  -9  -2    2.60    0.21
  -3  -9  -2    2.96    0.18
   3   9   2    3.02    0.18
  -4  -9  -2    0.36    0.09
  -4  -9  -2    0.38    0.08
  -4  -9  -2    0.33    0.11
  -4  -9  -2    0.31    0.10
  -4  -9  -2    0.32    0.08
   4   9   2    0.31    0.07
  -5  -9  -2   16.29    0.60
  -5  -9  -2   15.83    0.58
   5   9   2   15.27    0.48
   5   9   2   15.37    0.53
   6   9   2   25.43    0.82
   6   9   2   26.33    0.71
   6   9   2   27.25    0.79
   7   9   2    0.92    0.12
   7   9   2    1.03    0.10
   5   9  -3   16.11    0.48
  -5  -9   3   17.45    0.50
   4   9  -3    9.15    0.31
  -4  -9   3    9.53    0.32
  -4  -9   3    8.42    0.30
  -4  -9   3    9.00    0.40
  -3  -9   3    2.97    0.22
  -3  -9   3    2.71    0.14
  -3  -9   3    2.87    0.14
  -2  -9   3    2.56    0.20
  -2  -9   3    2.66    0.12
  -2  -9   3    2.35    0.12
  -7  -8   3    1.17    0.12
  -6  -8   3    0.30    0.07
  -6  -8   3    0.33    0.09
  -6  -8   3    0.40    0.08
  -5  -8   3   12.14    0.42
  -5  -8   3   11.47    0.53
  -5  -8   3   12.10    0.43
  -4  -8   3    0.29    0.07
  -4  -8   3    0.22    0.09
  -4  -8   3    0.23    0.07
  -3  -8   3    0.25    0.06
  -3  -8   3    0.04    0.07
  -3  -8   3    0.03    0.05
  -2  -8   3    0.13    0.06
  -2  -8   3    0.21    0.04
  -2  -8   3    0.00    0.04
  -2  -8   3    0.08    0.10
  -1  -8   3    8.27    0.43
  -1  -8   3    8.05    0.28
  -1  -8   3    7.46    0.28
   0  -8   3    5.47    0.20
   0  -8   3    5.70    0.19
   7   7  -3    1.19    0.11
  -7  -7   3    1.23    0.14
  -6  -7   3    0.62    0.14
  -5  -7   3    0.07    0.07
  -5  -7   3    0.50    0.20
  -5  -7   3    0.05    0.10
  -5  -7   3    0.15    0.08
  -5  -7   3    0.20    0.10
  -4  -7   3    4.07    0.42
  -4  -7   3    3.42    0.29
  -4  -7   3    3.64    0.22
  -4  -7   3    3.45    0.32
  -4  -7   3    3.48    0.20
  -3  -7   3  106.42    2.60
  -3  -7   3  102.77    3.45
  -3  -7   3  106.39    2.68
  -3  -7   3  113.83    3.12
  -2  -7   3    0.36    0.11
  -2  -7   3    0.24    0.07
  -2  -7   3    0.19    0.11
  -2  -7   3    0.29    0.07
  -2  -7   3    0.35    0.14
  -1  -7   3   12.04    0.35
  -1  -7   3   11.42    0.38
  -1  -7   3   10.60    0.57
  -1  -7   3   12.63    0.60
  -1  -7   3   11.60    0.38
   0  -7   3    6.26    0.25
   0  -7   3    6.42    0.25
   0  -7   3    6.50    0.40
   1  -7   3   12.80    0.38
   1  -7   3   13.13    0.40
   2  -7   3    0.06    0.04
   2  -7   3    0.02    0.03
  -8  -6   3    0.58    0.10
  -8  -6   3    0.48    0.06
  -7  -6   3    2.93    0.16
  -7  -6   3    2.48    0.23
  -6  -6   3   11.51    0.62
  -6  -6   3   11.47    0.54
  -6  -6   3   11.06    0.38
  -5  -6   3   70.40    2.13
  -5  -6   3   68.25    2.39
  -5  -6   3   72.09    1.75
  -5  -6   3   71.31    1.82
  -5  -6   3   69.78    1.87
  -4  -6   3    0.75    0.16
  -4  -6   3    0.50    0.22
  -4  -6   3    0.51    0.10
  -4  -6   3    0.42    0.11
  -4  -6   3    0.47    0.10
  -3  -6   3   39.53    1.32
  -3  -6   3   40.01    1.46
  -3  -6   3   39.59    1.09
  -3  -6   3   40.57    1.06
  -3  -6   3   40.19    1.48
  -2  -6   3   57.57    1.86
  -2  -6   3   56.09    1.42
  -2  -6   3   61.85    1.98
  -2  -6   3   54.42    1.46
  -2  -6   3   55.03    1.77
  -1  -6   3    7.12    0.25
  -1  -6   3    6.93    0.42
  -1  -6   3    6.98    0.44
  -1  -6   3    6.91    0.26
  -1  -6   3    7.35    0.41
   0  -6   3    2.40    0.25
   0  -6   3    2.50    0.12
   0  -6   3    2.61    0.27
   0  -6   3    2.39    0.13
   1  -6   3    1.48    0.11
   1  -6   3    1.25    0.22
   1  -6   3    1.49    0.20
   2  -6   3    0.19    0.06
   2  -6   3    0.20    0.05
   2  -6   3    0.28    0.11
   3  -6   3    6.04    0.21
   3  -6   3    5.24    0.31
   3  -6   3    6.08    0.22
   4  -6   3    3.65    0.14
   8   5  -3    3.67    0.26
  -8  -5   3    3.26    0.19
   7   5  -3   39.06    1.31
   7   5  -3   37.85    1.25
  -7  -5   3   38.30    1.11
   6   5  -3   64.34    2.04
  -6  -5   3   65.21    1.98
  -6  -5   3   64.89    2.21
  -6  -5   3   63.64    1.73
   5   5  -3   31.01    1.14
  -5  -5   3   31.29    1.26
  -5  -5   3   33.07    0.95
  -5  -5   3   31.92    1.11
  -5  -5   3   33.36    0.94
  -5  -5   3   31.99    0.95
  -4  -5   3   21.73    0.88
  -4  -5   3   21.27    0.81
  -4  -5   3   21.32    0.81
  -3  -5   3   41.13    1.44
  -3  -5   3   40.38    1.32
  -2  -5   3   39.67    1.40
  -2  -5   3   39.32    1.28
  -2  -5   3   39.72    1.32
  -1  -5   3  128.42    3.77
  -1  -5   3  128.55    3.63
  -1  -5   3  125.92    3.97
   0  -5   3   20.14    0.81
   0  -5   3   21.46    0.81
   1  -5   3    6.74    0.22
   1  -5   3    6.95    0.42
   1  -5   3    7.02    0.40
   1  -5   3    6.89    0.37
   2  -5   3    2.94    0.15
   2  -5   3    2.71    0.25
   2  -5   3    2.86    0.26
   2  -5   3    2.98    0.12
   3  -5   3    0.75    0.09
   3  -5   3    0.75    0.15
   3  -5   3    0.63    0.09
   3  -5   3    0.57    0.05
   4  -5   3   14.74    0.45
   4  -5   3   14.69    0.44
   4  -5   3   14.84    0.59
   5  -5   3    0.39    0.05
   8   4  -3    0.33    0.09
  -8  -4   3    0.27    0.10
  -8  -4   3    0.35    0.09
   7   4  -3    1.33    0.19
   7   4  -3    1.07    0.17
  -7  -4   3    1.41    0.18
  -7  -4   3    1.11    0.19
  -6  -4   3    1.13    0.19
  -6  -4   3    1.09    0.18
   5   4  -3   23.37    0.92
  -5  -4   3   23.25    1.02
  -5  -4   3   24.11    0.88
  -4  -4   3   55.32    1.69
  -4  -4   3   55.65    1.84
  -3  -4   3    0.71    0.12
  -3  -4   3    0.28    0.08
  -2  -4   3    6.93    0.34
  -2  -4   3    7.43    0.35
  -2  -4   3    6.97    0.37
  -1  -4   3    0.28    0.08
  -1  -4   3    0.15    0.06
  -1  -4   3    0.17    0.07
   0  -4   3   10.00    0.46
   0  -4   3    9.94    0.43
   0  -4   3   10.03    0.42
   1  -4   3   49.17    1.55
   1  -4   3   47.87    1.42
   1  -4   3   47.39    1.54
   2  -4   3   27.72    0.98
   2  -4   3   27.39    0.91
   2  -4   3   25.32    0.68
   2  -4   3   26.47    0.99
   3  -4   3    1.12    0.09
   3  -4   3    1.19    0.20
   3  -4   3    1.26    0.19
   3  -4   3    1.04    0.11
   3  -4   3    1.40    0.21
   3  -4   3    1.66    0.12
   4  -4   3    5.43    0.23
   4  -4   3    5.64    0.24
   4  -4   3    5.56    0.22
   4  -4   3    5.06    0.37
   4  -4   3    5.44    0.35
   5  -4   3    1.32    0.12
   5  -4   3    1.31    0.18
   5  -4   3    1.24    0.09
   5  -4   3    1.48    0.20
   5  -4   3    1.03    0.19
   6  -4   3   16.48    0.47
   8   3  -3   18.53    0.64
   8   3  -3   18.08    0.71
  -8  -3   3   19.30    0.69
   7   3  -3    8.83    0.41
   7   3  -3    8.58    0.47
  -7  -3   3    8.98    0.37
  -7  -3   3    8.73    0.46
   6   3  -3   34.85    1.24
   6   3  -3   34.74    1.00
   6   3  -3   34.66    1.17
  -6  -3   3   34.38    0.98
  -6  -3   3   35.20    1.20
  -6  -3   3   34.17    0.94
  -6  -3   3   33.80    1.07
   5   3  -3    9.16    0.47
   5   3  -3    8.86    0.50
  -5  -3   3    9.50    0.34
  -4  -3   3   24.55    0.66
  -4  -3   3   25.01    0.84
  -3  -3   3    9.32    0.42
  -3  -3   3    8.72    0.38
  -2  -3   3   14.62    0.52
  -2  -3   3   14.09    0.56
  -1  -3   3    0.78    0.11
  -1  -3   3    0.73    0.10
  -1  -3   3    0.72    0.09
   0  -3   3    1.70    0.13
   0  -3   3    1.50    0.14
   0  -3   3    1.74    0.13
  -1   3  -3    1.85    0.14
   1  -3   3    1.29    0.13
   1  -3   3    1.41    0.13
   1  -3   3    1.24    0.12
  -2   3  -3    1.20    0.14
   2  -3   3    1.08    0.14
   2  -3   3    1.20    0.14
   2  -3   3    1.10    0.14
   2  -3   3    1.13    0.15
  -3   3  -3  135.72    3.88
   3  -3   3  132.46    3.65
   3  -3   3  133.84    3.98
   3  -3   3  138.03    3.99
   3  -3   3  136.94    4.11
   4  -3   3   42.74    1.11
   4  -3   3   41.74    1.35
   4  -3   3   44.67    1.65
   4  -3   3   42.14    1.15
   4  -3   3   40.90    1.11
   4  -3   3   46.14    1.54
   5  -3   3   60.26    1.52
   5  -3   3   59.43    1.81
   5  -3   3   59.19    1.58
   5  -3   3   61.61    2.19
   5  -3   3   61.25    1.54
   5  -3   3   62.18    2.05
   6  -3   3   39.92    1.02
   6  -3   3   40.42    1.08
   6  -3   3   40.50    1.40
   6  -3   3   40.46    1.48
   6  -3   3   38.82    1.23
   7  -3   3    0.01    0.03
   8   2  -3   35.27    0.99
   8   2  -3   34.21    1.13
  -8  -2   3   35.37    1.09
  -8  -2   3   34.27    0.99
   7   2  -3   30.70    1.11
  -7  -2   3   31.83    1.00
  -7  -2   3   30.42    0.92
   6   2  -3   76.20    1.96
   6   2  -3   75.99    2.38
   6   2  -3   78.25    2.24
  -6  -2   3   77.27    2.13
  -6  -2   3   76.31    1.97
  -6  -2   3   78.30    2.02
  -6  -2   3   77.52    2.24
   5   2  -3    5.31    0.36
   5   2  -3    4.89    0.33
   5   2  -3    5.18    0.26
  -5  -2   3    5.66    0.26
  -5  -2   3    5.46    0.35
   4   2  -3   20.88    0.65
   4   2  -3   21.17    0.78
  -4  -2   3   21.31    0.62
  -4  -2   3   22.51    0.79
  -3  -2   3   20.80    0.56
  -3  -2   3   19.64    0.66
  -3  -2   3   20.03    0.69
  -2  -2   3    5.04    0.26
  -2  -2   3    5.48    0.25
  -2  -2   3    5.36    0.24
  -1  -2   3   15.28    0.48
  -1  -2   3   14.72    0.54
  -1  -2   3   14.42    0.49
  -1  -2   3   14.62    0.50
   0  -2   3    5.88    0.27
   0  -2   3    6.31    0.24
   0  -2   3    5.76    0.25
   0  -2   3    5.97    0.24
   1  -2   3   75.47    2.13
   1  -2   3   75.31    2.06
   1  -2   3   76.04    2.08
   1  -2   3   69.30    2.14
  -2   2  -3   30.78    0.97
   2  -2   3   28.88    0.97
   2  -2   3   32.55    1.00
  -3   2  -3    9.42    0.41
   3  -2   3    8.52    0.43
   3  -2   3    8.66    0.40
   3  -2   3    8.91    0.39
   3  -2   3    9.55    0.43
  -4   2  -3    0.31    0.10
   4  -2   3    0.46    0.13
   4  -2   3    0.43    0.11
   4  -2   3    0.49    0.08
   4  -2   3    0.41    0.11
   5  -2   3    2.74    0.17
   5  -2   3    2.23    0.16
   5  -2   3    2.11    0.28
   5  -2   3    2.60    0.23
   5  -2   3    2.63    0.17
   6  -2   3    0.23    0.12
   6  -2   3    0.25    0.07
   6  -2   3    0.27    0.07
   6  -2   3    0.32    0.12
   6  -2   3    0.48    0.13
  -7   2  -3   26.77    0.76
   7  -2   3   27.55    1.06
   7  -2   3   26.31    0.73
   7  -2   3   26.70    0.76
   8   1  -3    0.05    0.05
  -8  -1   3    0.03    0.05
  -8  -1   3    0.03    0.05
   7   1  -3    5.52    0.31
  -7  -1   3    5.19    0.22
  -7  -1   3    5.47    0.28
  -7  -1   3    5.39    0.31
   6   1  -3    0.20    0.13
   6   1  -3    0.35    0.10
   6   1  -3    0.46    0.14
   6   1  -3    0.24    0.07
  -6  -1   3    0.25    0.10
  -6  -1   3    0.27    0.10
  -6  -1   3    0.40    0.13
  -6  -1   3    0.34    0.13
   5   1  -3   44.26    1.16
   5   1  -3   41.14    1.43
   5   1  -3   44.32    1.52
   5   1  -3   42.31    1.45
  -5  -1   3   40.65    1.43
  -5  -1   3   44.36    1.20
  -5  -1   3   44.57    1.24
   4   1  -3   73.62    2.37
   4   1  -3   77.20    2.27
   4   1  -3   75.83    1.89
   4   1  -3   75.90    1.68
  -4  -1   3   75.60    1.89
  -4  -1   3   73.50    2.25
   3   1  -3    3.75    0.18
   3   1  -3    3.05    0.20
  -3  -1   3    3.04    0.16
  -3  -1   3    3.41    0.22
  -2  -1   3   46.24    1.36
  -2  -1   3   44.66    1.13
  -2  -1   3   45.90    1.32
  -1  -1   3   59.61    1.71
  -1  -1   3   62.09    1.73
   0  -1   3  214.84    5.89
   0  -1   3  223.26    5.93
   1  -1   3   26.40    0.75
   1  -1   3   27.51    0.77
   1  -1   3   22.93    0.75
   2  -1   3   16.07    0.55
  -3   1  -3   64.89    1.91
   3  -1   3   63.87    1.93
   3  -1   3   66.23    1.95
  -4   1  -3   21.22    0.79
   4  -1   3   22.16    0.75
   4  -1   3   22.64    0.81
   4  -1   3   21.56    0.83
   5  -1   3    9.31    0.38
   5  -1   3    9.03    0.48
   5  -1   3    8.94    0.37
   5  -1   3    9.98    0.46
   5  -1   3    9.62    0.36
   5  -1   3   10.23    0.51
   5  -1   3   10.39    0.61
   6  -1   3    7.48    0.33
   6  -1   3    8.13    0.45
   6  -1   3    7.60    0.33
   6  -1   3    7.44    0.51
   6  -1   3    8.12    0.47
   6  -1   3    7.78    0.42
  -7   1  -3    2.08    0.17
   7  -1   3    1.97    0.22
   7  -1   3    1.62    0.21
   7  -1   3    1.97    0.16
   7  -1   3    1.93    0.26
   7  -1   3    1.71    0.15
   7  -1   3    1.93    0.21
   7  -1   3    1.79    0.22
  -8   1  -3    0.03    0.04
  -8   1  -3    0.05    0.04
   8  -1   3    0.01    0.05
   8  -1   3    0.09    0.04
   8   0  -3   17.01    0.64
  -8   0   3   16.24    0.50
   7   0  -3   14.65    0.67
   7   0  -3   15.57    0.51
   7   0  -3   15.92    0.74
  -7   0   3   15.85    0.49
  -7   0   3   16.00    0.60
  -7   0   3   15.34    0.54
   6   0  -3    0.12    0.11
   6   0  -3    0.01    0.10
   6   0  -3    0.12    0.11
   6   0  -3    0.03    0.12
   6   0  -3    0.01    0.09
  -6   0   3    0.09    0.12
  -6   0   3   -0.03    0.11
  -6   0   3   -0.09    0.08
  -6   0   3    0.06    0.07
   5   0  -3   16.39    0.59
   5   0  -3   17.36    0.77
   5   0  -3   17.29    0.84
   5   0  -3   17.29    0.72
   5   0  -3   16.23    0.50
   5   0  -3   16.56    0.66
  -5   0   3   16.98    0.65
  -5   0   3   17.59    0.54
  -5   0   3   16.53    0.60
   4   0  -3    7.87    0.40
   4   0  -3    8.24    0.31
   4   0  -3    7.89    0.44
  -4   0   3    8.39    0.34
  -4   0   3    7.83    0.42
   3   0  -3    2.41    0.23
   3   0  -3    2.26    0.10
   3   0  -3    2.12    0.17
   3   0  -3    2.20    0.14
  -3   0   3    2.13    0.18
  -3   0   3    2.10    0.14
   2   0  -3    0.37    0.06
   2   0  -3    0.50    0.07
   2   0  -3    0.42    0.05
  -2   0   3    0.42    0.07
  -2   0   3    0.23    0.06
  -2   0   3    0.49    0.09
   1   0  -3    3.32    0.15
  -1   0   3    3.31    0.18
  -1   0   3    3.34    0.14
  -1   0   3    3.37    0.17
   0   0   3 1000.00   26.29
   0   0   3  948.43   25.90
   1   0   3   95.05    2.55
   1   0   3   93.34    2.53
   1   0   3   89.91    2.55
   2   0   3   16.35    0.56
   2   0   3   17.39    0.54
  -3   0  -3  249.01    6.80
   3   0   3  248.92    6.93
  -4   0  -3    8.94    0.40
   4   0   3    8.59    0.42
   4   0   3    9.49    0.42
   4   0   3    9.40    0.38
  -5   0  -3   83.87    2.54
   5   0   3   84.72    2.36
   5   0   3   84.81    2.59
   5   0   3   86.97    2.67
   6   0   3   19.50    0.62
   6   0   3   20.62    0.74
   6   0   3   18.77    0.89
   6   0   3   19.61    0.81
   6   0   3   18.67    0.87
   6   0   3   17.90    0.78
   6   0   3   18.18    0.56
   6   0   3   18.47    0.62
  -7   0  -3    3.16    0.21
   7   0   3    3.36    0.30
   7   0   3    3.35    0.22
   7   0   3    3.08    0.32
   7   0   3    3.32    0.29
   7   0   3    3.25    0.22
  -8   0  -3    4.08    0.20
  -8   0  -3    4.55    0.25
   8   0   3    4.34    0.28
   8   0   3    4.37    0.32
   8   0   3    4.57    0.23
   8   0   3    3.98    0.27
   7  -1  -3    0.09    0.07
  -7   1   3    0.17    0.05
  -7   1   3    0.21    0.09
  -7   1   3    0.11    0.06
   6  -1  -3   16.67    0.57
   6  -1  -3   16.55    0.76
   6  -1  -3   17.60    0.83
  -6   1   3   17.52    0.52
  -6   1   3   16.94    0.58
  -6   1   3   17.07    0.64
   5  -1  -3    2.04    0.21
   5  -1  -3    2.08    0.24
   5  -1  -3    2.46    0.30
   5  -1  -3    2.12    0.23
  -5   1   3    1.93    0.17
   4  -1  -3    1.69    0.19
   4  -1  -3    1.74    0.18
   4  -1  -3    1.69    0.11
   4  -1  -3    1.61    0.21
  -4   1   3    1.52    0.19
   3  -1  -3    8.16    0.38
   3  -1  -3    7.81    0.42
   3  -1  -3    8.28    0.29
  -3   1   3    7.51    0.39
   2  -1  -3    0.01    0.02
   2  -1  -3   -0.01    0.04
   2  -1  -3    0.01    0.05
  -2   1   3   -0.01    0.05
  -2   1   3    0.03    0.04
   1  -1  -3   10.00    0.35
   1  -1  -3    9.86    0.26
   1  -1  -3    9.38    0.30
  -1   1   3   10.12    0.37
  -1   1   3    9.35    0.35
   0  -1  -3  125.61    3.35
   0  -1  -3  119.51    2.61
   0   1   3  118.17    3.31
   0   1   3  120.78    3.32
  -1  -1  -3   25.79    0.58
   1   1   3   24.58    0.76
   1   1   3   25.28    0.74
  -2  -1  -3  570.96   11.90
   2   1   3  504.41   14.76
   2   1   3  587.96   15.10
  -3  -1  -3   43.40    0.98
   3   1   3   43.73    1.30
  -4  -1  -3   48.87    1.48
   4   1   3   49.05    1.19
   4   1   3   50.30    1.52
  -5  -1  -3   22.22    0.82
   5   1   3   22.28    0.75
   5   1   3   24.17    0.86
   5   1   3   22.10    0.83
  -6  -1  -3    4.34    0.25
   6   1   3    4.31    0.24
   6   1   3    4.53    0.29
   6   1   3    4.72    0.33
   6   1   3    4.95    0.34
   6   1   3    4.77    0.26
   6   1   3    4.31    0.37
  -7  -1  -3    0.22    0.10
   7   1   3    0.48    0.17
   7   1   3    0.34    0.13
   7   1   3    0.45    0.14
   7   1   3    0.45    0.11
   7   1   3    0.23    0.07
  -8  -1  -3   21.88    0.72
  -8  -1  -3   21.51    0.65
   8   1   3   23.23    0.95
   8   1   3   21.82    0.83
   8   1   3   20.43    0.84
  -9  -1  -3   14.21    0.45
  -9  -1  -3   11.46    0.49
  -9  -1  -3   13.36    0.45
   9   1   3   13.40    0.52
  -7   2   3    9.63    0.32
   6  -2  -3   16.29    0.73
   6  -2  -3   14.07    0.65
  -6   2   3   14.95    0.45
  -6   2   3   15.09    0.56
  -6   2   3   15.30    0.51
   5  -2  -3    1.66    0.22
   5  -2  -3    2.17    0.17
   5  -2  -3    1.73    0.24
   5  -2  -3    1.97    0.28
  -5   2   3    2.10    0.16
  -5   2   3    1.79    0.22
   4  -2  -3   46.39    1.59
   4  -2  -3   47.00    1.32
   4  -2  -3   48.65    1.67
   4  -2  -3   46.05    1.79
  -4   2   3   47.15    1.27
   3  -2  -3   11.26    0.56
   3  -2  -3   11.09    0.48
   3  -2  -3   11.90    0.32
   3  -2  -3   12.03    0.53
  -3   2   3   11.24    0.52
   2  -2  -3   29.38    0.98
   2  -2  -3   27.09    1.02
   2  -2  -3   28.83    0.74
   2  -2  -3   28.45    0.95
  -2   2   3   28.57    0.95
   1  -2  -3   17.90    0.61
   1  -2  -3   17.11    0.49
   1  -2  -3   18.00    0.63
  -1   2   3   18.15    0.61
  -1   2   3   17.68    0.59
   0  -2  -3   89.42    2.72
   0  -2  -3   98.29    2.68
   0  -2  -3   93.16    2.26
   0  -2  -3   96.73    2.04
   0   2   3   95.14    2.64
   0   2   3   96.03    2.64
  -1  -2  -3  110.36    2.66
  -1  -2  -3  115.02    2.43
   1   2   3  113.35    3.07
   1   2   3  110.67    3.10
  -2  -2  -3  268.44    8.10
  -2  -2  -3  285.04    5.86
   2   2   3  262.67    7.37
   2   2   3  279.32    7.38
  -3  -2  -3   15.13    0.38
  -3  -2  -3   14.80    0.55
  -3  -2  -3   14.74    0.43
   3   2   3   14.65    0.51
  -4  -2  -3   24.28    0.79
   5   2   3    2.94    0.23
   5   2   3    2.63    0.14
  -6  -2  -3    0.00    0.07
  -6  -2  -3    0.08    0.14
   6   2   3   -0.03    0.09
   6   2   3    0.06    0.04
   6   2   3   -0.05    0.08
  -7  -2  -3    0.75    0.12
  -7  -2  -3    0.77    0.16
   7   2   3    0.76    0.17
   7   2   3    0.94    0.14
   7   2   3    0.78    0.18
  -8  -2  -3    6.15    0.27
  -8  -2  -3    6.19    0.32
  -8  -2  -3    6.37    0.36
  -8  -2  -3    6.25    0.37
   8   2   3    6.15    0.27
   8   2   3    6.16    0.38
   8   2   3    5.97    0.27
   8   2   3    6.77    0.46
  -9  -2  -3   24.45    0.78
  -9  -2  -3   25.45    0.72
  -9  -2  -3   25.35    0.77
  -9  -2  -3   26.07    0.83
   9   2   3   25.14    0.96
   9   2   3   25.60    0.87
   9   2   3   22.77    0.88
   6  -3  -3    9.47    0.45
   6  -3  -3    8.99    0.33
  -6   3   3    9.99    0.36
  -6   3   3    9.22    0.27
  -6   3   3    8.81    0.32
   5  -3  -3   18.04    0.62
   5  -3  -3   19.53    0.86
   5  -3  -3   19.37    0.81
  -5   3   3   18.49    0.64
  -5   3   3   19.42    0.58
   4  -3  -3    5.56    0.26
   4  -3  -3    5.42    0.31
   4  -3  -3    6.15    0.42
   4  -3  -3    5.33    0.33
   4  -3  -3    5.61    0.37
   4  -3  -3    5.47    0.29
   4  -3  -3    5.37    0.43
  -4   3   3    5.38    0.27
   3  -3  -3   12.31    0.74
   3  -3  -3   12.68    0.59
   3  -3  -3   12.38    0.46
   3  -3  -3   12.31    0.49
   3  -3  -3   12.34    0.62
   3  -3  -3   12.99    0.50
   3  -3  -3   11.81    0.53
  -3   3   3   11.98    0.46
   2  -3  -3    5.10    0.31
   2  -3  -3    5.13    0.34
   2  -3  -3    5.29    0.32
   2  -3  -3    5.30    0.31
  -2   3   3    5.38    0.31
   1  -3  -3   30.63    0.75
   1  -3  -3   30.57    1.01
   1  -3  -3   29.73    0.96
   1  -3  -3   30.79    1.03
  -1   3   3   29.68    0.97
  -1   3   3   30.45    0.97
   0  -3  -3   95.93    2.69
   0  -3  -3   94.04    2.21
   0  -3  -3   91.62    2.72
   0  -3  -3   90.69    2.83
   0   3   3   94.65    2.63
   0   3   3   90.30    2.60
  -1  -3  -3    4.50    0.25
  -1  -3  -3    4.18    0.21
  -1  -3  -3    3.94    0.16
   1   3   3    4.36    0.23
  -2  -3  -3   97.18    2.99
  -2  -3  -3   98.48    2.33
  -2  -3  -3   97.14    2.80
   2   3   3   96.87    2.73
  -3  -3  -3  159.04    4.87
  -3  -3  -3  166.49    3.84
   3   3   3  161.07    4.45
  -4  -3  -3   59.56    1.50
  -4  -3  -3   59.45    1.90
   4   3   3   59.81    1.75
  -5  -3  -3    3.45    0.19
   6   3   3    0.51    0.14
   6   3   3    0.36    0.12
  -7  -3  -3    0.63    0.11
  -7  -3  -3    0.79    0.15
  -7  -3  -3    0.86    0.16
   7   3   3    0.82    0.15
   7   3   3    0.74    0.16
   7   3   3    0.75    0.08
  -8  -3  -3    6.99    0.36
  -8  -3  -3    6.76    0.27
  -8  -3  -3    7.31    0.33
  -8  -3  -3    6.91    0.39
  -8  -3  -3    7.21    0.41
   8   3   3    6.37    0.32
   8   3   3    7.11    0.42
   8   3   3    7.16    0.48
   8   3   3    7.26    0.34
  -9  -3  -3    9.45    0.32
  -9  -3  -3   10.04    0.41
  -9  -3  -3    9.52    0.37
  -9  -3  -3    8.98    0.40
   9   3   3    9.30    0.50
   9   3   3    9.46    0.31
   9   3   3    9.19    0.43
   5  -4  -3    1.31    0.11
  -5   4   3    1.38    0.10
  -5   4   3    1.51    0.14
   4  -4  -3    0.75    0.13
   4  -4  -3    0.84    0.13
   4  -4  -3    0.57    0.13
   4  -4  -3    0.56    0.15
  -4   4   3    0.68    0.12
   3  -4  -3   57.89    1.54
   3  -4  -3   57.26    1.51
   3  -4  -3   56.04    1.45
   3  -4  -3   59.15    1.74
   3  -4  -3   57.31    1.94
   3  -4  -3   56.42    1.55
  -3   4   3   56.07    1.53
   2  -4  -3   46.94    1.30
   2  -4  -3   47.83    1.62
   2  -4  -3   49.54    1.31
   2  -4  -3   48.29    1.67
   2  -4  -3   50.21    1.50
   2  -4  -3   47.68    1.32
   2  -4  -3   49.09    1.34
   1  -4  -3   25.46    0.93
   1  -4  -3   25.38    0.92
   1  -4  -3   25.01    0.88
   0  -4  -3    0.23    0.08
   0  -4  -3    0.11    0.06
   0  -4  -3    0.21    0.09
   0   4   3    0.45    0.10
  -1  -4  -3    0.10    0.06
  -1  -4  -3    0.11    0.06
  -1  -4  -3    0.12    0.03
   1   4   3    0.27    0.08
  -2  -4  -3   24.96    0.67
  -2  -4  -3   26.03    0.85
  -2  -4  -3   26.03    0.93
   2   4   3   24.75    0.85
  -3  -4  -3  141.03    3.34
  -3  -4  -3  138.50    4.04
  -3  -4  -3  137.69    4.28
   3   4   3  144.90    3.92
  -4  -4  -3  232.97    5.44
  -4  -4  -3  231.75    6.91
   4   4   3  227.15    6.31
  -5  -4  -3   42.37    1.13
  -6  -4  -3   91.96    2.64
  -6  -4  -3   97.02    2.54
  -6  -4  -3   98.47    2.41
   6   4   3   97.60    2.83
  -7  -4  -3   72.77    2.07
  -7  -4  -3   69.98    1.84
  -7  -4  -3   70.12    2.09
  -7  -4  -3   69.00    1.92
  -7  -4  -3   72.05    2.00
   7   4   3   71.66    1.91
   7   4   3   68.53    1.78
   7   4   3   73.04    2.19
  -8  -4  -3    7.25    0.35
  -8  -4  -3    7.38    0.31
  -8  -4  -3    7.28    0.38
  -8  -4  -3    7.29    0.40
   8   4   3    7.74    0.38
   8   4   3    7.38    0.42
   8   4   3    7.94    0.38
  -9  -4  -3   23.26    0.76
  -9  -4  -3   22.26    0.76
  -9  -4  -3   22.31    0.69
   9   4   3   24.16    0.83
   9   4   3   23.32    0.95
   9   4   3   22.85    0.69
   4  -5  -3    0.75    0.10
   4  -5  -3    0.74    0.10
   4  -5  -3    0.71    0.10
  -4   5   3    0.66    0.11
  -4   5   3    0.62    0.09
   3  -5  -3   12.14    0.44
   3  -5  -3   12.10    0.52
   3  -5  -3   12.26    0.45
   3  -5  -3   12.40    0.45
  -3   5   3   11.92    0.43
   2  -5  -3    8.75    0.48
   2  -5  -3    8.16    0.37
   2  -5  -3    8.69    0.46
   2  -5  -3    8.86    0.39
   2  -5  -3    8.98    0.37
  -2   5   3    9.74    0.40
   1  -5  -3   68.17    1.95
   1  -5  -3   66.94    1.76
   1  -5  -3   66.44    1.74
   1  -5  -3   70.38    2.01
   1  -5  -3   67.09    2.17
   1  -5  -3   68.54    1.80
   1  -5  -3   65.99    1.71
   0  -5  -3   69.13    2.08
   0  -5  -3   67.06    2.00
   0  -5  -3   69.08    2.17
   0   5   3   68.09    2.07
  -1  -5  -3    0.61    0.13
  -1  -5  -3    0.46    0.11
  -1  -5  -3    0.70    0.13
   1   5   3    0.47    0.12
  -2  -5  -3  108.84    3.37
  -2  -5  -3  107.30    3.19
   2   5   3  106.64    3.09
  -3  -5  -3    2.36    0.22
  -3  -5  -3    2.33    0.11
  -3  -5  -3    2.27    0.19
   3   5   3    2.44    0.21
  -4  -5  -3    0.42    0.12
  -4  -5  -3    0.57    0.07
   4   5   3    0.42    0.11
  -5  -5  -3   40.44    1.43
  -5  -5  -3   40.77    1.07
   5   5   3   39.58    1.32
  -6  -5  -3   23.09    0.75
  -6  -5  -3   23.95    0.80
  -6  -5  -3   22.99    0.85
  -6  -5  -3   23.52    0.70
  -7  -5  -3    4.79    0.27
  -7  -5  -3    4.78    0.34
  -7  -5  -3    4.95    0.25
  -7  -5  -3    5.19    0.30
   7   5   3    4.97    0.26
   7   5   3    4.97    0.22
   7   5   3    4.59    0.26
  -8  -5  -3   20.28    0.63
  -8  -5  -3   20.34    0.76
  -8  -5  -3   19.95    0.70
  -9  -5  -3    2.05    0.14
   9   5   3    2.10    0.18
   9   5   3    2.03    0.18
   9   5   3    2.06    0.21
   3  -6  -3   24.77    0.70
   3  -6  -3   25.44    0.72
   3  -6  -3   25.57    0.70
  -3   6   3   25.63    0.71
   2  -6  -3    0.97    0.13
   2  -6  -3    0.76    0.14
   2  -6  -3    0.98    0.13
   2  -6  -3    1.08    0.13
  -2   6   3    0.84    0.13
   1  -6  -3  202.17    5.42
   1  -6  -3  204.64    4.84
   1  -6  -3  198.36    5.94
   1  -6  -3  203.82    4.99
   1  -6  -3  206.17    4.83
   0  -6  -3   95.97    2.69
   0  -6  -3   96.02    3.00
   0  -6  -3   96.18    2.42
   0  -6  -3   97.02    2.44
   0  -6  -3   98.71    2.76
   0  -6  -3   96.39    2.49
  -1  -6  -3   20.51    0.82
  -1  -6  -3   19.65    0.61
  -1  -6  -3   20.26    0.67
  -1  -6  -3   19.80    0.68
  -1  -6  -3   21.86    0.81
  -1  -6  -3   21.17    0.85
  -1  -6  -3   20.78    0.67
  -1  -6  -3   21.13    0.80
   1   6   3   21.04    0.82
  -2  -6  -3   19.93    0.84
  -2  -6  -3   19.72    0.78
  -2  -6  -3   19.86    0.78
  -2  -6  -3   20.68    0.68
  -2  -6  -3   19.88    0.78
  -2  -6  -3   19.01    0.80
   2   6   3   20.98    0.81
  -3  -6  -3    0.81    0.18
  -3  -6  -3    0.74    0.15
  -3  -6  -3    0.60    0.15
  -3  -6  -3    0.81    0.16
   3   6   3    0.72    0.14
  -4  -6  -3   57.78    1.76
  -4  -6  -3   61.06    2.03
   4   6   3   57.38    1.55
   4   6   3   59.61    1.86
  -5  -6  -3   14.37    0.64
  -5  -6  -3   15.81    0.59
  -5  -6  -3   16.02    0.72
  -5  -6  -3   16.25    0.41
   5   6   3   14.78    0.51
   5   6   3   14.69    0.66
  -6  -6  -3   15.13    0.45
  -6  -6  -3   15.31    0.60
  -6  -6  -3   15.23    0.51
  -6  -6  -3   14.85    0.66
   6   6   3   15.49    0.50
  -7  -6  -3    3.96    0.32
  -7  -6  -3    3.72    0.29
  -7  -6  -3    3.56    0.19
  -7  -6  -3    2.93    0.16
   7   6   3    3.15    0.23
  -8  -6  -3    0.29    0.12
  -8  -6  -3    0.12    0.09
   8   6   3    0.14    0.06
  -9  -6  -3   18.07    0.62
   9   6   3   19.73    0.62
   2  -7  -3   26.41    0.71
   2  -7  -3   23.12    0.67
   2  -7  -3   26.14    0.69
  -2   7   3   25.88    0.70
   1  -7  -3    5.83    0.34
   1  -7  -3    6.62    0.28
   1  -7  -3    6.48    0.29
   1  -7  -3    6.63    0.28
  -1   7   3    6.65    0.29
   0  -7  -3   16.61    0.57
   0  -7  -3   16.16    0.55
   0  -7  -3   16.37    0.67
   0  -7  -3   16.55    0.56
   0   7   3   16.34    0.56
  -1  -7  -3  169.34    4.06
  -1  -7  -3  165.11    4.98
  -1  -7  -3  165.91    4.17
  -1  -7  -3  171.01    4.46
  -1  -7  -3  167.76    4.69
  -1  -7  -3  168.48    4.05
  -1  -7  -3  171.39    4.55
   1   7   3  166.34    4.15
  -2  -7  -3    1.44    0.19
  -2  -7  -3    1.50    0.16
  -2  -7  -3    1.44    0.22
  -2  -7  -3    1.67    0.17
  -2  -7  -3    1.49    0.22
  -2  -7  -3    2.06    0.19
  -2  -7  -3    2.03    0.24
   2   7   3    1.56    0.22
   2   7   3    1.56    0.20
  -3  -7  -3  110.89    2.98
  -3  -7  -3   98.05    2.60
  -3  -7  -3  100.41    3.20
  -3  -7  -3  108.90    2.63
  -3  -7  -3  106.07    2.69
  -3  -7  -3  105.77    3.37
  -3  -7  -3  107.44    3.04
  -3  -7  -3   99.94    2.89
   3   7   3  103.32    2.65
  -4  -7  -3    2.06    0.19
  -4  -7  -3    2.12    0.24
  -4  -7  -3    2.43    0.21
  -4  -7  -3    2.11    0.22
  -4  -7  -3    2.57    0.28
   4   7   3    1.91    0.17
   4   7   3    1.96    0.25
  -5  -7  -3    8.81    0.39
  -5  -7  -3    9.33    0.48
  -5  -7  -3    8.18    0.50
   5   7   3    9.05    0.50
   5   7   3    9.57    0.36
  -6  -7  -3   59.29    1.62
  -6  -7  -3   58.04    2.03
  -6  -7  -3   60.87    1.78
   6   7   3   59.01    1.53
   6   7   3   56.33    1.71
  -7  -7  -3   26.26    0.83
  -7  -7  -3   25.77    0.92
   7   7   3   25.53    0.84
  -8  -7  -3    0.48    0.11
  -8  -7  -3    0.71    0.13
   8   7   3    0.39    0.09
  -9  -7  -3   10.57    0.37
   0  -8  -3   31.91    0.85
   0  -8  -3   32.76    0.87
   0  -8  -3   31.31    0.83
   0   8   3   28.47    0.84
  -1  -8  -3    7.21    0.31
  -1  -8  -3    6.22    0.35
  -1  -8  -3    6.77    0.30
  -1  -8  -3    7.30    0.30
   1   8   3    7.37    0.31
  -2  -8  -3    2.75    0.25
  -2  -8  -3    2.94    0.21
  -2  -8  -3    2.77    0.20
  -2  -8  -3    3.35    0.28
  -2  -8  -3    2.90    0.26
  -2  -8  -3    3.23    0.22
   2   8   3    2.96    0.20
  -3  -8  -3   27.30    1.00
  -3  -8  -3   26.75    0.97
  -3  -8  -3   28.71    0.86
  -3  -8  -3   28.77    0.86
  -3  -8  -3   28.77    0.97
  -3  -8  -3   25.48    0.88
   3   8   3   28.22    0.83
  -4  -8  -3    0.47    0.13
  -4  -8  -3    0.51    0.14
  -4  -8  -3    0.27    0.13
   4   8   3    0.40    0.11
  -5  -8  -3    4.64    0.18
  -5  -8  -3    5.22    0.35
   5   8   3    4.87    0.24
  -6  -8  -3    2.44    0.22
  -6  -8  -3    2.45    0.16
   6   8   3    2.53    0.23
   6   8   3    2.16    0.19
   6   8   3    2.51    0.17
  -7  -8  -3    1.59    0.17
  -7  -8  -3    1.73    0.12
   7   8   3    1.59    0.14
   7   8   3    1.65    0.17
  -8  -8  -3    3.57    0.16
   8   8   3    3.58    0.17
   1   9   3    1.31    0.10
  -2  -9  -3    0.42    0.07
  -2  -9  -3    0.38    0.06
  -2  -9  -3    0.44    0.08
   2   9   3    0.38    0.07
  -3  -9  -3    0.10    0.04
  -3  -9  -3    0.01    0.07
  -3  -9  -3    0.00    0.06
  -3  -9  -3   -0.01    0.03
   3   9   3    0.00    0.05
  -4  -9  -3    5.51    0.31
  -4  -9  -3    5.37    0.26
  -4  -9  -3    4.90    0.29
   4   9   3    5.40    0.28
   4   9   3    5.19    0.23
  -5  -9  -3    6.18    0.30
  -5  -9  -3    6.06    0.32
   5   9   3    6.75    0.26
   5   9   3    6.92    0.30
  -6  -9  -3    3.10    0.21
   6   9   3    3.61    0.16
   6   9   3    4.03    0.23
   6   9   3    3.41    0.18
   7   9   3    4.55    0.22
   7   9   3    4.39    0.18
  -4  -9   4    1.02    0.08
  -4  -9   4    1.14    0.09
  -4  -9   4    0.89    0.12
  -3  -9   4    1.52    0.09
  -3  -9   4    1.54    0.09
  -6  -8   4    0.09    0.06
  -6  -8   4    0.10    0.06
  -6  -8   4    0.12    0.06
  -5  -8   4    0.52    0.09
  -5  -8   4    0.44    0.12
  -5  -8   4    0.63    0.10
  -4  -8   4    0.29    0.07
  -4  -8   4    0.29    0.10
  -4  -8   4    0.46    0.08
  -3  -8   4    5.96    0.25
  -3  -8   4    5.98    0.25
  -3  -8   4    6.48    0.37
  -2  -8   4    1.51    0.18
  -2  -8   4    1.32    0.10
  -2  -8   4    1.30    0.10
  -1  -8   4    2.14    0.11
  -1  -8   4    2.52    0.23
  -1  -8   4    2.20    0.12
   0  -8   4    2.58    0.11
   7   7  -4    7.05    0.23
  -7  -7   4    6.85    0.34
  -6  -7   4   21.33    0.79
  -5  -7   4    3.42    0.21
  -5  -7   4    3.26    0.21
  -5  -7   4    3.69    0.28
  -5  -7   4    3.08    0.33
  -4  -7   4    0.18    0.07
  -4  -7   4    0.07    0.06
  -4  -7   4    0.47    0.24
  -4  -7   4    0.32    0.11
  -3  -7   4    1.91    0.14
  -3  -7   4    1.87    0.23
  -3  -7   4    2.49    0.28
  -3  -7   4    1.85    0.16
  -3  -7   4    2.52    0.41
  -2  -7   4   -0.02    0.04
  -2  -7   4    0.05    0.10
  -2  -7   4    0.08    0.12
  -2  -7   4    0.06    0.04
  -1  -7   4   13.00    0.41
  -1  -7   4   13.23    0.40
  -1  -7   4   12.81    0.61
   0  -7   4   19.59    0.53
   0  -7   4   19.99    0.79
   0  -7   4   18.80    0.55
   1  -7   4   22.24    0.60
   1  -7   4   22.36    0.57
  -8  -6   4    7.56    0.33
   7   6  -4    1.70    0.19
  -7  -6   4    1.74    0.18
  -6  -6   4    7.97    0.43
  -6  -6   4    7.49    0.49
  -5  -6   4    0.10    0.08
  -5  -6   4    0.02    0.07
  -5  -6   4    0.16    0.10
  -5  -6   4    0.07    0.19
  -4  -6   4   49.60    1.35
  -4  -6   4   49.86    1.31
  -4  -6   4   49.96    1.59
  -4  -6   4   48.59    1.79
  -4  -6   4   49.21    1.75
  -3  -6   4    4.30    0.32
  -3  -6   4    4.60    0.36
  -3  -6   4    4.51    0.48
  -3  -6   4    4.39    0.23
  -2  -6   4    0.36    0.13
  -2  -6   4    0.56    0.16
  -2  -6   4    0.44    0.10
  -1  -6   4    0.67    0.15
  -1  -6   4    1.06    0.19
  -1  -6   4    0.69    0.16
  -1  -6   4    0.83    0.09
   0  -6   4    0.05    0.11
   0  -6   4    0.03    0.09
   1  -6   4   39.93    1.36
   2  -6   4   28.74    0.79
   2  -6   4   28.88    0.74
   3  -6   4   12.66    0.36
   3  -6   4   12.37    0.34
   8   5  -4   21.77    0.79
  -8  -5   4   25.69    0.64
  -8  -5   4   22.09    0.77
   7   5  -4    0.34    0.13
   7   5  -4    0.49    0.12
  -7  -5   4    0.24    0.08
  -7  -5   4    0.39    0.11
   6   5  -4   72.15    2.26
  -6  -5   4   73.04    2.19
  -6  -5   4   72.26    1.89
   5   5  -4    4.87    0.37
  -5  -5   4    5.12    0.42
  -5  -5   4    5.08    0.24
  -5  -5   4    5.14    0.35
  -5  -5   4    4.80    0.27
  -5  -5   4    5.20    0.42
  -4  -5   4   18.78    0.74
  -4  -5   4   19.85    0.76
  -4  -5   4   17.72    0.53
  -4  -5   4   18.63    0.80
  -4  -5   4   17.36    0.87
  -4  -5   4   18.26    0.84
  -4  -5   4   18.44    0.61
  -3  -5   4    0.94    0.16
  -3  -5   4    1.15    0.18
  -3  -5   4    1.12    0.18
  -2  -5   4   58.77    1.83
  -2  -5   4   60.48    1.87
  -2  -5   4   63.46    2.06
  -1  -5   4    6.05    0.34
  -1  -5   4    5.36    0.36
  -1  -5   4    5.62    0.33
  -1  -5   4    4.92    0.34
   0  -5   4    0.27    0.10
   0  -5   4    0.19    0.11
   0  -5   4    1.41    0.19
   1  -5   4   29.02    1.06
   2  -5   4    7.01    0.39
   3  -5   4   13.76    0.59
   3  -5   4   14.68    0.44
   3  -5   4   14.87    0.43
   4  -5   4   21.66    0.58
   4  -5   4   21.22    0.60
   5  -5   4    0.88    0.06
   8   4  -4    9.00    0.40
  -8  -4   4    8.19    0.37
  -8  -4   4    8.00    0.32
   7   4  -4    3.76    0.27
   7   4  -4    3.60    0.29
  -7  -4   4    3.42    0.26
  -7  -4   4    3.47    0.23
   6   4  -4   13.62    0.63
  -6  -4   4   13.14    0.60
  -6  -4   4   12.84    0.51
   5   4  -4   89.32    2.77
  -5  -4   4   92.34    2.36
  -5  -4   4   89.33    3.10
  -5  -4   4   90.43    2.66
  -5  -4   4   94.20    2.97
   4   4  -4   53.07    1.79
  -4  -4   4   56.52    1.87
  -4  -4   4   57.25    1.73
  -4  -4   4   55.24    1.71
  -3  -4   4  216.18    6.53
  -3  -4   4  217.05    5.98
  -2  -4   4  165.30    4.92
  -2  -4   4  157.76    4.50
  -1  -4   4    5.17    0.32
  -1  -4   4    4.92    0.29
  -1  -4   4    5.29    0.29
   0  -4   4  111.24    3.25
   0  -4   4  111.81    3.12
   0  -4   4  107.35    3.42
   1  -4   4   11.65    0.50
   2  -4   4    0.64    0.13
   3  -4   4  148.66    4.72
   3  -4   4  159.08    3.60
   3  -4   4  161.08    4.21
   3  -4   4  155.90    3.66
   4  -4   4    7.68    0.45
   4  -4   4    7.92    0.42
   4  -4   4    7.77    0.28
   4  -4   4    7.98    0.29
   4  -4   4    8.03    0.25
   5  -4   4   13.72    0.43
   5  -4   4   14.24    0.56
   6  -4   4   16.01    0.45
   8   3  -4    5.26    0.29
   8   3  -4    5.92    0.29
  -8  -3   4    5.29    0.28
  -8  -3   4    5.91    0.27
   7   3  -4    3.41    0.23
   7   3  -4    3.16    0.26
  -7  -3   4    3.43    0.26
  -7  -3   4    3.23    0.24
   6   3  -4    8.82    0.39
   6   3  -4    9.38    0.51
   6   3  -4    9.08    0.48
  -6  -3   4    9.10    0.45
  -6  -3   4    9.26    0.49
  -6  -3   4    8.89    0.35
   5   3  -4    0.14    0.19
  -5  -3   4    0.03    0.08
  -5  -3   4    0.24    0.08
  -5  -3   4    0.27    0.12
  -5  -3   4    0.06    0.10
  -4  -3   4   51.33    1.58
  -3  -3   4  125.85    3.86
  -3  -3   4  126.08    3.54
  -2  -3   4    1.20    0.13
  -2  -3   4    1.13    0.14
  -2  -3   4    1.09    0.11
  -1  -3   4   61.92    1.79
  -1  -3   4   61.55    1.76
  -1  -3   4   60.39    1.95
  -1  -3   4   60.95    1.84
   0  -3   4  112.29    3.29
   0  -3   4  117.13    3.18
   0  -3   4  113.61    3.17
   0  -3   4  112.22    3.48
   1  -3   4    0.02    0.05
   1  -3   4    0.08    0.05
   1  -3   4    0.04    0.04
   1  -3   4    0.07    0.05
  -2   3  -4   43.42    1.34
   2  -3   4   41.90    1.26
   2  -3   4   42.91    1.37
   2  -3   4   41.24    1.40
  -3   3  -4   24.67    0.90
   3  -3   4   23.32    0.63
   3  -3   4   24.21    0.84
   3  -3   4   25.57    0.95
   4  -3   4   19.92    0.59
   4  -3   4   20.01    0.92
   4  -3   4   20.44    0.76
   4  -3   4   19.83    0.57
   4  -3   4   21.41    0.86
   4  -3   4   19.49    0.56
   5  -3   4   53.49    1.64
   5  -3   4   54.98    1.35
   5  -3   4   53.42    1.42
   5  -3   4   54.07    1.85
   5  -3   4   56.23    2.00
   5  -3   4   54.09    1.38
   6  -3   4    3.99    0.16
   6  -3   4    3.55    0.25
   6  -3   4    3.21    0.28
   6  -3   4    3.74    0.18
   7  -3   4    0.06    0.03
   8   2  -4    1.20    0.12
   8   2  -4    1.22    0.13
  -8  -2   4    0.83    0.10
   7   2  -4   63.12    1.96
  -7  -2   4   63.73    1.78
  -7  -2   4   62.65    1.90
   6   2  -4   36.28    1.26
   6   2  -4   35.02    1.00
   6   2  -4   36.59    1.16
  -6  -2   4   35.17    1.03
  -6  -2   4   35.14    1.12
   5   2  -4   48.53    1.56
   5   2  -4   45.25    1.27
  -5  -2   4   46.11    1.22
  -5  -2   4   46.49    1.39
  -5  -2   4   44.64    1.31
   4   2  -4   87.51    2.66
  -4  -2   4   91.70    2.20
  -4  -2   4   89.57    2.65
  -3  -2   4   45.86    1.42
  -3  -2   4   47.97    1.54
  -3  -2   4   47.30    1.45
  -2  -2   4  153.05    4.22
  -2  -2   4  157.16    4.25
  -2  -2   4  149.72    4.61
  -1  -2   4   76.00    2.39
  -1  -2   4   77.15    2.19
  -1  -2   4   79.29    2.19
   0  -2   4   62.83    1.75
   0  -2   4   60.91    1.75
   0  -2   4   59.86    1.79
   0  -2   4   61.63    1.92
   1  -2   4    4.87    0.23
   1  -2   4    4.69    0.22
   1  -2   4    4.52    0.26
   2  -2   4   60.91    1.81
  -3   2  -4    0.48    0.10
   3  -2   4    0.67    0.14
   3  -2   4    0.38    0.11
   3  -2   4    0.51    0.10
  -4   2  -4   26.90    0.97
   4  -2   4   25.64    0.71
   4  -2   4   25.54    0.98
   4  -2   4   26.71    0.90
   4  -2   4   27.05    1.01
   5  -2   4    1.13    0.12
   5  -2   4    1.19    0.18
   5  -2   4    1.00    0.17
   5  -2   4    1.33    0.19
   5  -2   4    1.22    0.11
   5  -2   4    1.13    0.11
   5  -2   4    0.96    0.21
   6  -2   4    4.20    0.37
   6  -2   4    4.72    0.34
   6  -2   4    4.07    0.28
   6  -2   4    4.32    0.22
   6  -2   4    4.50    0.22
  -7   2  -4   40.60    1.09
   7  -2   4   42.12    1.50
   7  -2   4   40.67    1.04
   7  -2   4   41.09    1.09
   8   1  -4   40.21    0.97
  -8  -1   4   36.11    1.12
   7   1  -4   13.64    0.58
   7   1  -4   13.94    0.52
  -7  -1   4   13.75    0.50
  -7  -1   4   13.48    0.44
   6   1  -4   31.67    0.90
   6   1  -4   34.57    1.19
   6   1  -4   32.97    1.03
   6   1  -4   33.82    1.26
  -6  -1   4   33.25    1.02
  -6  -1   4   33.29    1.09
  -6  -1   4   32.70    0.96
  -6  -1   4   34.83    0.94
   5   1  -4   54.26    1.44
   5   1  -4   53.82    1.76
   5   1  -4   57.15    1.87
   5   1  -4   53.39    1.65
  -5  -1   4   53.69    1.56
  -5  -1   4   56.33    1.45
  -5  -1   4   54.32    1.65
  -5  -1   4   52.49    1.49
   4   1  -4    0.26    0.06
   4   1  -4    0.27    0.11
   4   1  -4    0.16    0.09
   4   1  -4    0.23    0.08
  -4  -1   4    0.27    0.07
  -4  -1   4    0.19    0.09
   3   1  -4   76.99    2.24
   3   1  -4   75.24    2.39
   3   1  -4   74.93    1.90
  -3  -1   4   74.75    2.17
  -3  -1   4   76.83    1.87
  -3  -1   4   77.21    2.25
   2   1  -4    2.31    0.14
  -2  -1   4    2.29    0.17
  -2  -1   4    2.24    0.16
  -2  -1   4    2.14    0.16
  -1  -1   4  272.68    7.22
  -1  -1   4  257.32    7.82
  -1  -1   4  265.13    7.15
   0  -1   4   14.90    0.50
   0  -1   4   15.00    0.50
   0  -1   4   14.97    0.55
   1  -1   4  174.19    5.34
   1  -1   4  186.85    4.91
   1  -1   4  176.31    4.95
   1  -1   4  180.96    4.86
   2  -1   4   19.75    0.60
   2  -1   4   17.88    0.61
   2  -1   4   17.17    0.66
  -3   1  -4   12.01    0.48
   3  -1   4   11.86    0.50
   3  -1   4   12.06    0.47
   3  -1   4   12.00    0.45
  -4   1  -4   20.32    0.76
   4  -1   4   20.35    0.71
   4  -1   4   19.54    0.79
   4  -1   4   21.05    0.77
   5  -1   4    1.17    0.12
   5  -1   4    0.96    0.17
   5  -1   4    0.96    0.11
   5  -1   4    0.85    0.15
   5  -1   4    0.70    0.17
   5  -1   4    0.92    0.20
   6  -1   4    0.36    0.13
   6  -1   4    0.24    0.08
   6  -1   4    0.16    0.11
   6  -1   4    0.21    0.13
   6  -1   4    0.26    0.07
   6  -1   4    0.22    0.12
   6  -1   4    0.31    0.10
  -7   1  -4    0.14    0.07
   7  -1   4    0.06    0.11
   7  -1   4   -0.01    0.06
   7  -1   4    0.04    0.05
   7  -1   4   -0.02    0.09
   7  -1   4   -0.01    0.05
   7  -1   4    0.03    0.07
  -8   1  -4    0.35    0.06
  -8   1  -4    0.39    0.09
   8  -1   4    0.30    0.05
   8  -1   4    0.30    0.10
   8  -1   4    0.32    0.05
   7   0  -4    0.02    0.07
   7   0  -4    0.11    0.06
  -7   0   4    0.04    0.05
  -7   0   4    0.01    0.05
   6   0  -4   88.96    2.41
   6   0  -4   88.04    2.71
   6   0  -4   93.06    2.92
   6   0  -4   93.25    3.15
  -6   0   4   89.88    2.61
  -6   0   4   92.37    2.40
  -6   0   4   93.42    2.50
   5   0  -4   20.36    0.70
   5   0  -4   20.69    0.88
   5   0  -4   20.17    0.60
   5   0  -4   20.36    0.95
   5   0  -4   21.21    0.83
  -5   0   4   21.14    0.60
  -5   0   4   19.81    0.67
  -5   0   4   20.58    0.67
  -5   0   4   20.45    0.73
  -5   0   4   19.83    0.77
   4   0  -4   57.41    1.81
   4   0  -4   59.32    1.49
   4   0  -4   56.27    1.91
  -4   0   4   57.27    1.51
  -4   0   4   55.88    1.81
   3   0  -4  137.37    4.19
   3   0  -4  140.21    3.35
   3   0  -4  139.01    3.98
   3   0  -4  139.39    3.03
  -3   0   4  141.41    3.36
  -3   0   4  138.40    3.96
   2   0  -4    0.12    0.03
   2   0  -4    0.20    0.06
   2   0  -4    0.10    0.05
  -2   0   4    0.19    0.06
  -2   0   4    0.12    0.06
   1   0  -4    7.90    0.28
  -1   0   4    7.74    0.36
  -1   0   4    8.14    0.33
  -1   0   4    7.85    0.32
   0   0   4  655.81   18.29
   0   0   4  717.07   18.55
   1   0   4  316.16    8.89
   1   0   4  347.77    8.97
   2   0   4   14.90    0.48
   2   0   4   15.61    0.51
   2   0   4   15.58    0.49
   3   0   4    6.88    0.30
  -4   0  -4   91.84    2.78
   4   0   4   97.44    2.94
   4   0   4   97.03    2.60
   4   0   4   98.86    2.83
  -5   0  -4   16.46    0.68
   5   0   4   17.29    0.71
   5   0   4   17.43    0.64
   5   0   4   16.51    0.71
   5   0   4   17.75    0.71
   6   0   4   16.75    0.56
   6   0   4   16.98    0.66
   6   0   4   16.63    0.74
   6   0   4   16.78    0.45
   6   0   4   16.12    0.72
   6   0   4   17.01    0.55
   6   0   4   17.26    0.83
   6   0   4   16.15    0.80
  -7   0  -4    6.04    0.30
   7   0   4    6.18    0.40
   7   0   4    6.53    0.42
   7   0   4    6.81    0.46
   7   0   4    6.32    0.39
   7   0   4    6.32    0.30
   7   0   4    6.56    0.31
  -8   0  -4    6.51    0.27
  -8   0  -4    7.18    0.32
   8   0   4    6.92    0.36
   8   0   4    7.00    0.37
   8   0   4    6.77    0.40
   8   0   4    6.83    0.30
   8   0   4    7.00    0.29
   7  -1  -4    4.25    0.28
  -7   1   4    4.98    0.20
  -7   1   4    4.40    0.21
   6  -1  -4    8.60    0.36
   6  -1  -4    8.75    0.51
   6  -1  -4    8.45    0.47
  -6   1   4    8.54    0.38
  -6   1   4    8.89    0.34
  -6   1   4    9.00    0.43
   5  -1  -4   14.71    0.67
   5  -1  -4   14.88    0.57
   5  -1  -4   15.10    0.78
   5  -1  -4   14.83    0.71
  -5   1   4   15.01    0.48
  -5   1   4   15.09    0.60
  -5   1   4   14.28    0.53
   4  -1  -4   31.38    1.30
   4  -1  -4   31.66    0.98
   4  -1  -4   32.07    0.85
   4  -1  -4   33.60    1.23
   4  -1  -4   31.70    1.15
  -4   1   4   30.61    0.97
  -4   1   4   31.29    0.89
   3  -1  -4    3.57    0.23
   3  -1  -4    2.90    0.17
   3  -1  -4    2.96    0.26
  -3   1   4    2.75    0.23
  -3   1   4    2.93    0.19
   2  -1  -4   82.01    2.01
   2  -1  -4   83.23    1.79
   2  -1  -4   79.46    2.37
   2  -1  -4   79.31    2.54
  -2   1   4   83.39    2.38
  -2   1   4   82.21    2.02
   1  -1  -4    0.23    0.06
   1  -1  -4    0.27    0.05
   1  -1  -4    0.14    0.06
  -1   1   4    0.16    0.07
  -1   1   4    0.16    0.06
   0  -1  -4    0.41    0.05
   0  -1  -4    0.44    0.04
   0   1   4    0.50    0.08
   0   1   4    0.44    0.08
  -1  -1  -4   29.72    0.66
   1   1   4   27.88    0.85
   1   1   4   27.86    0.87
  -2  -1  -4  286.19    6.14
   2   1   4  275.23    7.89
   2   1   4  280.30    7.72
   2   1   4  307.11    7.78
  -3  -1  -4   58.08    1.32
  -3  -1  -4   58.31    1.85
   3   1   4   61.30    1.71
  -4  -1  -4   18.28    0.65
   4   1   4   18.38    0.66
   4   1   4   18.27    0.61
  -5  -1  -4    7.26    0.39
   5   1   4    7.77    0.40
   5   1   4    8.17    0.37
   5   1   4    7.99    0.40
  -6  -1  -4    1.56    0.19
   6   1   4    1.48    0.15
   6   1   4    1.42    0.20
   6   1   4    1.24    0.13
   6   1   4    1.24    0.18
   6   1   4    1.13    0.14
   6   1   4    1.31    0.14
   6   1   4    1.32    0.21
  -7  -1  -4    5.33    0.27
   7   1   4    5.19    0.35
   7   1   4    4.96    0.22
   7   1   4    5.43    0.29
   7   1   4    5.19    0.36
   7   1   4    5.37    0.43
   7   1   4    5.43    0.28
  -8  -1  -4    1.10    0.13
  -8  -1  -4    1.42    0.17
   8   1   4    1.40    0.19
   8   1   4    1.43    0.20
   8   1   4    1.37    0.14
   8   1   4    1.28    0.22
  -9  -1  -4    2.47    0.16
  -9  -1  -4    2.76    0.15
  -9  -1  -4    3.28    0.18
   9   1   4    2.98    0.23
   9   1   4    3.39    0.22
   6  -2  -4    0.21    0.09
  -6   2   4    0.06    0.07
  -6   2   4    0.07    0.05
  -6   2   4    0.21    0.08
   5  -2  -4   17.58    0.79
   5  -2  -4   18.01    0.86
   5  -2  -4   17.23    0.58
  -5   2   4   17.63    0.61
  -5   2   4   18.35    0.54
  -5   2   4   16.96    0.66
   4  -2  -4    0.09    0.07
   4  -2  -4    0.70    0.18
   4  -2  -4    0.06    0.09
   4  -2  -4    0.03    0.12
  -4   2   4    0.19    0.09
  -4   2   4    0.20    0.09
   3  -2  -4    9.44    0.29
   3  -2  -4    8.78    0.45
   3  -2  -4    9.07    0.50
   3  -2  -4    8.88    0.44
  -3   2   4    8.43    0.45
   2  -2  -4    0.20    0.08
   2  -2  -4    0.44    0.13
   2  -2  -4    0.21    0.06
   2  -2  -4    0.22    0.08
   2  -2  -4    0.21    0.09
  -2   2   4    0.24    0.09
   1  -2  -4  113.85    3.18
   1  -2  -4  111.86    2.67
   1  -2  -4  109.55    3.24
  -1   2   4  108.12    3.10
  -1   2   4  112.67    3.14
   0  -2  -4  362.54    7.55
   0  -2  -4  348.83    8.24
   0  -2  -4  351.63    9.90
   0  -2  -4  334.91   10.40
   0   2   4  361.29    9.59
   0   2   4  363.85    9.53
  -1  -2  -4   60.74    1.51
  -1  -2  -4   60.21    1.93
  -1  -2  -4   62.45    1.36
   1   2   4   59.87    1.77
   1   2   4   64.24    1.74
  -2  -2  -4  112.51    2.61
  -2  -2  -4  109.71    2.38
  -2  -2  -4  106.49    3.32
   2   2   4  105.67    3.04
   2   2   4  111.36    3.01
  -3  -2  -4   55.30    1.77
  -3  -2  -4   55.45    1.25
   3   2   4   56.20    1.59
   3   2   4   55.83    1.62
  -4  -2  -4  306.14    9.03
  -4  -2  -4  305.96    6.57
  -4  -2  -4  303.45    8.33
   4   2   4  307.35    8.51
  -5  -2  -4    8.76    0.40
   5   2   4    8.42    0.41
   5   2   4    7.97    0.40
   5   2   4    8.96    0.27
  -6  -2  -4    5.53    0.36
  -6  -2  -4    6.27    0.29
   6   2   4    6.03    0.37
   6   2   4    5.85    0.35
   6   2   4    5.46    0.36
  -7  -2  -4   35.34    1.07
   7   2   4   34.45    0.99
   7   2   4   33.75    1.21
   7   2   4   33.70    0.99
   7   2   4   33.00    1.37
  -8  -2  -4    0.82    0.15
  -8  -2  -4    0.49    0.14
  -8  -2  -4    1.07    0.13
   8   2   4    0.74    0.14
   8   2   4    0.74    0.10
   8   2   4    1.02    0.22
  -9  -2  -4   31.83    0.92
  -9  -2  -4   31.14    0.98
  -9  -2  -4   31.89    0.97
  -9  -2  -4   33.27    1.03
   9   2   4   33.31    1.08
   9   2   4   33.88    1.21
   9   2   4   34.29    1.12
   6  -3  -4    9.34    0.41
  -6   3   4    8.81    0.31
  -6   3   4    9.43    0.28
  -6   3   4    8.36    0.34
   5  -3  -4   37.18    1.40
   5  -3  -4   37.24    1.33
  -5   3   4   36.33    0.98
  -5   3   4   37.66    1.13
  -5   3   4   38.01    1.07
   4  -3  -4    7.66    0.47
   4  -3  -4    6.45    0.42
   4  -3  -4    7.14    0.31
   4  -3  -4    7.31    0.49
  -4   3   4    7.39    0.30
  -4   3   4    7.45    0.36
   3  -3  -4    0.10    0.09
   3  -3  -4    0.18    0.14
   3  -3  -4    0.11    0.11
   3  -3  -4    0.02    0.07
  -3   3   4    0.09    0.07
   2  -3  -4   11.14    0.51
   2  -3  -4   11.04    0.28
   2  -3  -4   10.97    0.48
   2  -3  -4   10.53    0.54
   2  -3  -4   10.56    0.49
  -2   3   4   10.37    0.48
   1  -3  -4   39.76    0.97
   1  -3  -4   36.83    1.16
   1  -3  -4   38.16    1.32
   1  -3  -4   36.76    1.22
   1  -3  -4   38.36    1.25
  -1   3   4   38.77    1.20
  -1   3   4   37.94    1.20
   0  -3  -4   16.77    0.49
   0  -3  -4   17.49    0.61
   0  -3  -4   16.54    0.61
   0  -3  -4   16.36    0.64
   0   3   4   17.00    0.61
  -1  -3  -4  186.08    5.59
  -1  -3  -4  185.46    4.39
  -1  -3  -4  188.48    5.29
   1   3   4  187.42    5.12
   1   3   4  185.03    5.10
  -2  -3  -4   12.03    0.51
  -2  -3  -4   12.77    0.39
  -2  -3  -4   12.59    0.32
   2   3   4   11.49    0.47
  -3  -3  -4   53.98    1.38
  -3  -3  -4   54.53    1.78
   3   3   4   56.53    1.64
  -4  -3  -4    7.73    0.30
  -4  -3  -4    7.74    0.38
   4   3   4    7.67    0.36
  -6  -3  -4   53.99    1.59
  -6  -3  -4   53.35    1.40
   6   3   4   52.69    1.74
   6   3   4   53.40    1.34
   6   3   4   51.98    1.68
  -7  -3  -4    8.13    0.42
  -7  -3  -4    8.78    0.45
  -7  -3  -4    8.14    0.38
  -7  -3  -4    7.91    0.33
   7   3   4    7.86    0.38
   7   3   4    8.37    0.39
   7   3   4    7.96    0.51
   7   3   4    7.96    0.44
  -8  -3  -4    7.20    0.37
  -8  -3  -4    7.80    0.30
  -8  -3  -4    8.10    0.42
  -8  -3  -4    7.72    0.35
   8   3   4    7.18    0.48
   8   3   4    7.40    0.34
   8   3   4    7.53    0.43
  -9  -3  -4   58.60    1.67
  -9  -3  -4   55.17    1.51
  -9  -3  -4   58.66    1.59
  -9  -3  -4   57.90    1.61
   9   3   4   57.41    1.75
   9   3   4   55.27    1.78
   9   3   4   53.00    1.96
   9   3   4   59.14    1.40
   5  -4  -4    3.19    0.17
  -5   4   4    3.56    0.19
  -5   4   4    3.65    0.18
  -5   4   4    3.55    0.14
   4  -4  -4   23.70    0.74
   4  -4  -4   22.89    0.93
  -4   4   4   24.70    0.76
  -4   4   4   23.65    0.69
   3  -4  -4   37.63    1.05
   3  -4  -4   39.60    1.14
   3  -4  -4   40.24    1.26
   3  -4  -4   38.41    1.37
   3  -4  -4   39.35    1.16
   3  -4  -4   39.28    1.43
  -3   4   4   39.53    1.09
   2  -4  -4    0.30    0.09
   2  -4  -4   -0.01    0.08
   2  -4  -4    0.43    0.12
   2  -4  -4    0.11    0.10
   2  -4  -4   -0.01    0.05
   2  -4  -4    0.15    0.10
   2  -4  -4    0.05    0.08
  -2   4   4    0.07    0.08
   1  -4  -4   18.14    0.73
   1  -4  -4   18.01    0.72
   1  -4  -4   19.00    0.71
   0  -4  -4   77.05    1.80
   0  -4  -4   73.17    2.15
   0  -4  -4   77.04    2.32
   0  -4  -4   75.31    2.28
   0   4   4   76.45    2.24
  -1  -4  -4   14.72    0.43
  -1  -4  -4   14.35    0.61
  -1  -4  -4   14.85    0.57
   1   4   4   14.84    0.58
  -2  -4  -4   22.75    0.87
  -2  -4  -4   23.10    0.63
  -2  -4  -4   22.74    0.78
   2   4   4   22.95    0.81
  -3  -4  -4  100.79    2.43
  -3  -4  -4   98.44    3.13
   3   4   4  100.89    2.87
  -4  -4  -4   89.93    2.20
  -4  -4  -4   90.44    2.83
   4   4   4   87.93    2.60
  -5  -4  -4   47.92    1.28
  -5  -4  -4   48.21    1.63
  -6  -4  -4   19.80    0.63
  -6  -4  -4   19.41    0.65
  -6  -4  -4   21.37    0.75
  -6  -4  -4   19.26    0.59
  -6  -4  -4   19.54    0.74
   6   4   4   19.58    0.65
   6   4   4   18.90    0.58
  -7  -4  -4   63.25    1.88
  -7  -4  -4   64.46    1.92
  -7  -4  -4   65.57    1.69
  -7  -4  -4   64.38    1.84
  -7  -4  -4   64.28    1.76
   7   4   4   62.97    1.77
   7   4   4   62.14    1.60
   7   4   4   65.45    2.00
   7   4   4   63.76    1.77
  -8  -4  -4    1.38    0.17
  -8  -4  -4    1.62    0.21
  -8  -4  -4    1.39    0.15
  -8  -4  -4    1.64    0.20
   8   4   4    1.56    0.17
   8   4   4    1.66    0.21
  -9  -4  -4    0.37    0.11
  -9  -4  -4    0.48    0.11
  -9  -4  -4    0.32    0.08
   9   4   4    0.26    0.09
   9   4   4    0.32    0.06
   9   4   4    0.22    0.10
   4  -5  -4   10.20    0.34
  -4   5   4    9.24    0.30
   3  -5  -4    2.30    0.17
   3  -5  -4    2.31    0.22
  -3   5   4    2.19    0.16
  -3   5   4    1.99    0.20
   2  -5  -4   55.79    1.55
   2  -5  -4   59.10    1.73
   2  -5  -4   55.19    1.87
   2  -5  -4   58.28    1.54
   2  -5  -4   56.74    1.41
  -2   5   4   56.66    1.52
   1  -5  -4   24.07    0.77
   1  -5  -4   25.16    0.89
   1  -5  -4   23.58    0.85
   1  -5  -4   24.48    0.75
   1  -5  -4   23.13    0.77
   1  -5  -4   23.59    0.93
   1  -5  -4   24.26    0.72
  -1   5   4   23.49    0.74
   0  -5  -4   10.00    0.50
   0  -5  -4    9.95    0.48
   0  -5  -4    9.98    0.48
   0  -5  -4    9.81    0.43
   0  -5  -4    9.83    0.43
   0   5   4    9.86    0.48
  -1  -5  -4   53.42    1.85
  -1  -5  -4   55.79    1.68
  -1  -5  -4   55.32    1.79
   1   5   4   58.72    1.76
  -2  -5  -4   49.05    1.65
  -2  -5  -4   48.22    1.17
  -2  -5  -4   46.75    1.54
   2   5   4   48.42    1.54
  -3  -5  -4    5.11    0.21
  -3  -5  -4    5.20    0.35
   3   5   4    5.42    0.33
  -4  -5  -4   30.06    0.86
  -4  -5  -4   35.26    1.21
   4   5   4   30.15    1.09
  -5  -5  -4    0.08    0.08
  -5  -5  -4    0.03    0.10
  -5  -5  -4    0.06    0.05
   5   5   4    0.13    0.09
  -6  -5  -4   79.64    2.33
  -6  -5  -4   83.87    2.36
  -6  -5  -4   83.41    2.08
  -6  -5  -4   81.10    2.25
  -6  -5  -4   82.40    2.16
   6   5   4   84.13    2.28
  -7  -5  -4   31.50    0.98
  -7  -5  -4   32.53    0.90
  -7  -5  -4   31.53    0.92
  -7  -5  -4   31.32    1.07
  -7  -5  -4   32.28    1.04
   7   5   4   31.38    0.95
  -8  -5  -4    4.67    0.31
  -8  -5  -4    4.78    0.28
  -8  -5  -4    5.06    0.26
   8   5   4    4.90    0.32
  -9  -5  -4    1.00    0.12
  -9  -5  -4    0.91    0.13
   9   5   4    1.04    0.14
   9   5   4    1.26    0.18
   3  -6  -4    0.10    0.05
  -3   6   4    0.14    0.05
  -3   6   4    0.21    0.07
   2  -6  -4   11.78    0.43
   2  -6  -4   11.54    0.42
   2  -6  -4   10.98    0.50
   2  -6  -4   12.13    0.43
  -2   6   4   11.91    0.41
   1  -6  -4   -0.03    0.09
   1  -6  -4    0.07    0.07
   1  -6  -4    0.19    0.09
   1  -6  -4    0.07    0.09
  -1   6   4    0.09    0.07
   0  -6  -4   57.31    1.73
   0  -6  -4   56.20    1.50
   0  -6  -4   55.47    1.43
   0  -6  -4   57.87    1.55
   0  -6  -4   55.69    1.53
   0  -6  -4   55.68    1.68
   0  -6  -4   56.74    1.87
   0   6   4   55.04    1.51
  -1  -6  -4   23.47    0.79
  -1  -6  -4   24.70    0.77
  -1  -6  -4   24.65    0.91
  -1  -6  -4   23.90    0.73
  -1  -6  -4   23.29    0.92
  -1  -6  -4   24.88    0.95
  -1  -6  -4   24.61    0.78
  -1  -6  -4   24.66    0.89
   1   6   4   24.56    0.93
   1   6   4   23.38    0.75
  -2  -6  -4   49.03    1.39
  -2  -6  -4   49.45    1.39
  -2  -6  -4   49.82    1.57
  -2  -6  -4   49.55    1.60
  -2  -6  -4   50.63    1.55
  -2  -6  -4   49.17    1.66
  -2  -6  -4   52.49    1.75
   2   6   4   51.29    1.64
   2   6   4   49.76    1.36
  -3  -6  -4   40.79    1.31
  -3  -6  -4   42.51    1.49
  -3  -6  -4   39.49    1.18
   3   6   4   40.62    1.38
   3   6   4   40.45    1.13
  -4  -6  -4   11.47    0.60
  -4  -6  -4   10.97    0.54
  -4  -6  -4   11.36    0.48
   4   6   4   11.85    0.57
   4   6   4   11.57    0.42
  -5  -6  -4   17.57    0.49
  -5  -6  -4   17.64    0.79
  -5  -6  -4   17.44    0.65
  -5  -6  -4   16.45    0.57
  -5  -6  -4   16.47    0.70
   5   6   4   17.20    0.66
   5   6   4   17.12    0.74
   5   6   4   16.76    0.55
  -6  -6  -4  132.09    3.54
  -6  -6  -4  128.52    3.13
  -6  -6  -4  133.20    3.37
  -6  -6  -4  128.50    3.54
  -6  -6  -4  127.30    4.09
   6   6   4  131.30    3.20
   6   6   4  130.90    3.50
  -7  -6  -4   14.75    0.48
  -7  -6  -4   15.44    0.55
  -7  -6  -4   16.51    0.68
   7   6   4   15.92    0.57
   7   6   4   16.03    0.50
  -8  -6  -4   11.52    0.52
  -8  -6  -4   11.63    0.40
  -9  -6  -4   10.59    0.42
  -9  -6  -4    9.60    0.42
   9   6   4   10.48    0.40
   2  -7  -4    7.03    0.25
   2  -7  -4    7.28    0.25
  -2   7   4    7.05    0.28
  -2   7   4    7.26    0.24
   1  -7  -4    5.55    0.31
   1  -7  -4    5.85    0.26
   1  -7  -4    5.54    0.25
   1  -7  -4    6.11    0.27
  -1   7   4    5.87    0.25
   0  -7  -4   60.48    1.56
   0  -7  -4   60.25    1.57
   0  -7  -4   59.54    1.60
   0  -7  -4   58.74    1.78
   0   7   4   58.99    1.57
  -1  -7  -4    2.79    0.22
  -1  -7  -4    1.97    0.19
  -1  -7  -4    2.24    0.23
  -1  -7  -4    2.19    0.19
  -1  -7  -4    1.95    0.24
   1   7   4    2.51    0.19
  -2  -7  -4   10.25    0.43
  -2  -7  -4    9.59    0.52
  -2  -7  -4   10.48    0.52
  -2  -7  -4    9.59    0.50
  -2  -7  -4   10.05    0.33
  -2  -7  -4    9.78    0.44
  -2  -7  -4    9.55    0.52
   2   7   4    9.71    0.41
  -3  -7  -4   54.30    1.67
  -3  -7  -4   54.74    1.49
  -3  -7  -4   52.27    1.63
  -3  -7  -4   53.73    1.87
  -3  -7  -4   52.42    1.43
   3   7   4   53.69    1.44
   3   7   4   50.62    1.73
  -4  -7  -4    1.38    0.22
  -4  -7  -4    1.22    0.16
  -4  -7  -4    1.21    0.20
   4   7   4    1.29    0.15
   4   7   4    1.16    0.19
   4   7   4    0.93    0.17
  -5  -7  -4   13.42    0.52
  -5  -7  -4   13.07    0.67
  -5  -7  -4   13.35    0.61
   5   7   4   13.35    0.47
  -6  -7  -4   23.84    0.79
  -6  -7  -4   22.41    0.97
  -6  -7  -4   24.26    0.89
   6   7   4   22.82    0.81
   6   7   4   24.31    0.76
   6   7   4   24.19    0.69
  -7  -7  -4    0.79    0.16
  -7  -7  -4    0.52    0.12
   7   7   4    0.73    0.12
   7   7   4    0.66    0.12
  -8  -7  -4   65.67    1.87
  -8  -7  -4   65.83    1.76
   8   7   4   66.58    1.73
   0  -8  -4    5.56    0.24
   0  -8  -4    5.85    0.24
   0  -8  -4    5.71    0.23
   0   8   4    5.62    0.23
   0   8   4    5.59    0.27
  -1  -8  -4   39.08    1.05
  -1  -8  -4   38.92    1.08
  -1  -8  -4   38.01    1.05
  -1  -8  -4   38.21    1.21
   1   8   4   39.90    1.06
  -2  -8  -4   92.95    2.29
  -2  -8  -4   92.90    2.35
  -2  -8  -4   89.71    2.50
  -2  -8  -4   86.18    2.55
  -2  -8  -4   91.35    2.28
   2   8   4   92.18    2.30
  -3  -8  -4    2.82    0.24
  -3  -8  -4    2.72    0.22
  -3  -8  -4    2.84    0.26
  -3  -8  -4    2.32    0.23
   3   8   4    2.65    0.19
  -4  -8  -4    0.12    0.09
  -4  -8  -4    0.05    0.08
  -4  -8  -4    0.08    0.07
   4   8   4    0.00    0.09
   4   8   4    0.13    0.07
  -5  -8  -4    9.06    0.45
  -5  -8  -4    8.62    0.32
   5   8   4    8.80    0.34
   5   8   4    9.00    0.39
  -6  -8  -4    1.77    0.15
  -6  -8  -4    2.18    0.23
   6   8   4    1.70    0.20
   6   8   4    1.86    0.17
   6   8   4    1.84    0.14
  -7  -8  -4   21.67    0.66
  -7  -8  -4   22.34    0.77
   7   8   4   23.24    0.65
   7   8   4   21.65    0.71
  -8  -8  -4   30.92    0.98
  -8  -8  -4   35.27    0.89
  -2  -9  -4    5.11    0.22
  -2  -9  -4    5.43    0.22
  -2  -9  -4    5.09    0.22
   2   9   4    5.32    0.24
   2   9   4    5.20    0.21
  -3  -9  -4   43.00    1.15
  -3  -9  -4   44.69    1.28
   3   9   4   43.33    1.14
   3   9   4   45.04    1.23
  -4  -9  -4    9.20    0.37
  -4  -9  -4    9.12    0.40
   4   9   4    8.95    0.31
   4   9   4    9.37    0.37
  -5  -9  -4    1.32    0.15
  -5  -9  -4    1.09    0.14
   5   9   4    1.39    0.10
   5   9   4    1.21    0.14
   5   9   4    1.23    0.17
  -6  -9  -4    0.88    0.14
   6   9   4    0.85    0.11
   6   9   4    0.80    0.10
   7   9   4    1.69    0.12
   6   8  -5    1.60    0.10
  -6  -8   5    1.65    0.14
  -5  -8   5    2.54    0.15
  -5  -8   5    2.82    0.16
  -5  -8   5    2.60    0.20
  -4  -8   5    0.24    0.06
  -4  -8   5    0.23    0.08
  -4  -8   5    0.21    0.06
  -3  -8   5   61.86    1.59
  -3  -8   5   62.01    1.54
  -3  -8   5   64.72    1.87
  -2  -8   5   11.05    0.50
  -2  -8   5   11.84    0.36
  -2  -8   5   11.80    0.35
  -1  -8   5    0.05    0.03
  -1  -8   5    0.15    0.10
  -1  -8   5    0.05    0.03
  -7  -7   5    4.07    0.23
  -6  -7   5   23.99    0.83
  -5  -7   5    3.98    0.29
  -5  -7   5    3.99    0.22
  -5  -7   5    3.95    0.41
  -5  -7   5    4.15    0.23
  -4  -7   5    0.52    0.13
  -4  -7   5    0.51    0.09
  -4  -7   5    0.39    0.09
  -4  -7   5    0.64    0.25
  -3  -7   5  101.91    2.90
  -3  -7   5   99.37    2.51
  -3  -7   5   98.46    2.43
  -3  -7   5  101.24    3.21
  -2  -7   5   29.08    1.04
  -2  -7   5   29.08    0.78
  -2  -7   5   28.83    0.80
  -1  -7   5   22.24    0.62
  -1  -7   5   22.41    0.60
  -1  -7   5   21.80    0.84
   7   6  -5   28.32    0.94
  -7  -6   5   26.69    0.91
  -6  -6   5    0.10    0.09
  -6  -6   5    0.02    0.10
  -5  -6   5   26.60    0.96
  -5  -6   5   26.85    0.80
  -5  -6   5   26.27    1.11
  -5  -6   5   26.32    0.82
  -4  -6   5   40.48    1.14
  -4  -6   5   42.30    1.36
  -4  -6   5   39.83    1.55
  -4  -6   5   39.61    1.49
  -4  -6   5   40.95    1.11
  -3  -6   5    3.26    0.28
  -3  -6   5    2.45    0.26
  -3  -6   5    3.03    0.29
  -3  -6   5    2.84    0.20
  -3  -6   5    2.89    0.45
  -2  -6   5   66.71    2.27
  -2  -6   5   66.67    1.70
  -2  -6   5   68.83    2.05
  -2  -6   5   65.00    2.27
  -1  -6   5   41.27    1.08
  -1  -6   5   40.14    1.51
  -1  -6   5   41.08    1.37
   7   5  -5   11.89    0.52
   7   5  -5   11.43    0.48
  -7  -5   5   11.35    0.36
  -7  -5   5   10.19    0.48
   6   5  -5    0.89    0.18
  -6  -5   5    0.88    0.12
  -6  -5   5    0.65    0.15
   5   5  -5   15.07    0.71
  -5  -5   5   14.90    0.47
  -5  -5   5   15.79    0.67
  -5  -5   5   15.73    0.55
  -5  -5   5   15.17    0.79
   4   5  -5    6.85    0.49
  -4  -5   5    7.32    0.43
  -4  -5   5    7.50    0.56
  -4  -5   5    7.39    0.54
  -4  -5   5    7.41    0.34
  -4  -5   5    7.45    0.43
  -4  -5   5    7.89    0.46
  -3  -5   5  102.30    3.06
  -3  -5   5  103.89    2.99
  -3  -5   5  102.22    3.36
  -3  -5   5  108.43    3.35
  -3  -5   5  105.20    2.62
  -3  -5   5  104.11    3.51
  -2  -5   5   64.18    1.89
  -2  -5   5   59.32    2.10
  -2  -5   5   62.33    1.92
  -2  -5   5   59.55    1.58
  -2  -5   5   64.67    2.11
  -1  -5   5    2.33    0.25
  -1  -5   5    2.42    0.23
  -1  -5   5    2.21    0.23
  -1  -5   5    2.01    0.21
   0  -5   5   22.93    0.86
   0  -5   5   23.47    0.96
   3  -5   5   13.60    0.38
   3  -5   5   13.24    0.55
   4  -5   5    2.83    0.13
   8   4  -5    5.28    0.27
  -8  -4   5    5.95    0.27
  -8  -4   5    6.24    0.22
   7   4  -5    2.72    0.23
   7   4  -5    2.70    0.24
  -7  -4   5    2.47    0.18
  -7  -4   5    2.43    0.21
   6   4  -5  147.87    4.28
  -6  -4   5  148.92    4.14
  -6  -4   5  146.38    3.69
   5   4  -5   30.24    1.12
  -5  -4   5   29.10    1.14
  -5  -4   5   27.45    1.03
  -5  -4   5   28.00    1.20
  -5  -4   5   29.29    0.87
   4   4  -5   -0.17    0.22
  -4  -4   5    0.47    0.11
  -4  -4   5    0.02    0.18
  -4  -4   5    0.30    0.11
  -4  -4   5    0.38    0.19
  -4  -4   5    0.18    0.08
  -4  -4   5    0.29    0.10
  -3  -4   5   28.80    0.98
  -3  -4   5   25.76    1.04
  -3  -4   5   27.79    1.05
  -2  -4   5    0.56    0.13
  -2  -4   5    0.55    0.11
  -1  -4   5   65.92    2.19
  -1  -4   5   67.83    2.01
   0  -4   5   35.43    1.16
   0  -4   5   35.56    1.28
   3  -4   5   29.59    1.00
   4  -4   5   11.17    0.36
   4  -4   5   11.44    0.35
   4  -4   5   10.66    0.50
   5  -4   5   43.80    1.35
   5  -4   5   46.62    1.17
   6  -4   5    0.12    0.03
  -8  -3   5    2.60    0.17
  -8  -3   5    2.69    0.15
   7   3  -5    6.25    0.30
   7   3  -5    5.83    0.36
  -7  -3   5    6.11    0.35
  -7  -3   5    6.35    0.32
   6   3  -5   17.32    0.69
   6   3  -5   16.68    0.73
   6   3  -5   16.00    0.58
  -6  -3   5   16.43    0.62
  -6  -3   5   16.67    0.71
   5   3  -5    0.26    0.23
  -5  -3   5    0.13    0.13
  -5  -3   5    0.32    0.12
  -5  -3   5    0.28    0.10
   4   3  -5   57.78    1.87
  -4  -3   5   58.06    1.77
  -4  -3   5   56.82    1.77
  -3  -3   5   14.27    0.62
  -3  -3   5   13.72    0.57
  -2  -3   5   44.91    1.49
  -2  -3   5   43.38    1.37
  -2  -3   5   43.50    1.34
  -1  -3   5   23.67    0.80
  -1  -3   5   23.31    0.77
  -1  -3   5   22.63    0.87
   0  -3   5   26.99    0.89
   0  -3   5   27.22    0.87
   0  -3   5   26.01    0.97
   1  -3   5   53.47    1.84
   1  -3   5   56.46    1.67
   1  -3   5   58.14    1.67
  -2   3  -5    7.34    0.37
   2  -3   5    6.56    0.33
  -3   3  -5   10.98    0.53
   3  -3   5   10.90    0.32
   3  -3   5   11.52    0.49
   3  -3   5   11.56    0.55
   4  -3   5   18.56    0.53
   4  -3   5   18.64    0.87
   4  -3   5   18.49    0.55
   4  -3   5   18.67    0.51
   4  -3   5   19.39    0.82
   4  -3   5   18.61    0.71
   5  -3   5    2.03    0.11
   5  -3   5    1.74    0.21
   5  -3   5    1.88    0.26
   5  -3   5    1.96    0.13
   6  -3   5    5.85    0.18
   6  -3   5    5.67    0.37
   6  -3   5    5.74    0.32
   6  -3   5    6.19    0.24
   8   2  -5    1.78    0.13
   7   2  -5    1.10    0.15
  -7  -2   5    0.80    0.14
  -7  -2   5    0.89    0.13
   6   2  -5   11.06    0.50
   6   2  -5   12.04    0.57
  -6  -2   5   11.77    0.43
   5   2  -5   23.84    0.78
   5   2  -5   24.94    0.92
   5   2  -5   24.18    0.96
  -5  -2   5   25.48    0.71
  -5  -2   5   24.52    0.80
   4   2  -5   28.24    1.07
  -4  -2   5   28.39    1.02
  -3  -2   5   57.24    1.73
  -3  -2   5   57.27    1.76
  -2  -2   5   13.21    0.56
  -2  -2   5   13.62    0.52
  -2  -2   5   13.13    0.51
  -1  -2   5  196.88    5.95
  -1  -2   5  203.03    5.47
  -1  -2   5  196.13    5.43
   0  -2   5   98.52    3.11
   0  -2   5  102.41    2.84
   0  -2   5  101.43    2.83
   1  -2   5   77.06    2.12
   1  -2   5   74.49    2.13
   1  -2   5   70.88    2.33
   2  -2   5    1.01    0.12
   2  -2   5    1.09    0.12
  -3   2  -5    0.25    0.09
   3  -2   5    0.40    0.10
   3  -2   5    0.30    0.10
   4  -2   5   90.40    2.39
   4  -2   5   83.30    2.89
   4  -2   5   80.65    2.03
   4  -2   5   86.62    2.69
   4  -2   5   83.32    2.56
   4  -2   5   83.51    2.61
   4  -2   5   84.02    2.02
   5  -2   5    8.60    0.55
   5  -2   5    9.98    0.53
   5  -2   5    9.46    0.46
   5  -2   5    9.65    0.51
   5  -2   5    9.91    0.52
   5  -2   5    9.37    0.34
   5  -2   5    9.53    0.33
   6  -2   5   51.55    1.57
   6  -2   5   53.00    1.91
   6  -2   5   52.21    1.78
   6  -2   5   49.74    1.68
   6  -2   5   53.55    1.38
   6  -2   5   52.42    1.31
  -7   2  -5   14.68    0.46
   7  -2   5   15.35    0.42
   7  -2   5   14.15    0.65
   7  -2   5   14.67    0.45
   7   1  -5    0.24    0.10
   7   1  -5    0.23    0.08
  -7  -1   5    0.25    0.09
  -7  -1   5    0.53    0.08
   6   1  -5   26.02    0.84
   6   1  -5   25.66    1.03
   6   1  -5   27.25    0.98
  -6  -1   5   26.94    0.87
  -6  -1   5   26.13    0.78
   5   1  -5   10.73    0.50
   5   1  -5   10.31    0.42
   5   1  -5   10.99    0.58
   5   1  -5   11.49    0.56
  -5  -1   5   10.75    0.43
  -5  -1   5   11.14    0.48
   4   1  -5   57.97    1.34
   4   1  -5   59.72    1.95
   4   1  -5   58.30    1.53
   4   1  -5   56.34    1.85
  -4  -1   5   56.43    1.82
   3   1  -5   30.35    0.75
   3   1  -5   30.46    1.10
  -3  -1   5   29.77    0.98
  -3  -1   5   30.27    1.03
  -2  -1   5    2.50    0.18
  -2  -1   5    2.59    0.20
  -2  -1   5    2.42    0.19
  -1  -1   5  432.80   11.70
  -1  -1   5  442.47   11.81
  -1  -1   5  431.92   12.81
   0  -1   5   31.98    0.99
   0  -1   5   30.74    1.07
   0  -1   5   32.42    0.98
   1  -1   5  154.63    4.20
   1  -1   5  155.66    4.16
   1  -1   5  145.13    4.57
   2  -1   5   41.01    1.24
   2  -1   5   38.12    1.35
   2  -1   5   43.04    1.21
   3  -1   5   75.91    2.30
   3  -1   5   71.61    2.02
  -4   1  -5    1.33    0.16
   4  -1   5    1.22    0.13
   4  -1   5    1.35    0.17
   5  -1   5    4.27    0.21
   5  -1   5    4.70    0.32
   5  -1   5    4.93    0.31
   5  -1   5    4.60    0.38
   5  -1   5    4.37    0.32
   5  -1   5    3.92    0.32
   5  -1   5    4.31    0.36
   5  -1   5    4.49    0.22
   6  -1   5   19.95    0.75
   6  -1   5   20.75    0.92
   6  -1   5   19.03    0.61
   6  -1   5   20.55    0.93
   6  -1   5   19.41    0.84
   6  -1   5   19.11    0.60
   6  -1   5   20.89    0.85
  -7   1  -5    4.31    0.24
   7  -1   5    4.52    0.22
   7  -1   5    4.33    0.31
   7  -1   5    4.79    0.30
   7  -1   5    4.74    0.22
   7  -1   5    4.55    0.34
  -8   1  -5    4.25    0.18
   8  -1   5    4.43    0.17
   8  -1   5    4.26    0.18
   8  -1   5    4.05    0.27
   7   0  -5    8.73    0.44
   7   0  -5    8.80    0.31
  -7   0   5    8.58    0.31
   6   0  -5   16.67    0.61
   6   0  -5   15.34    0.71
  -6   0   5   16.31    0.54
  -6   0   5   16.14    0.60
   5   0  -5    0.40    0.15
   5   0  -5    0.52    0.14
   5   0  -5    0.38    0.15
   5   0  -5    0.42    0.11
   5   0  -5    0.25    0.07
   5   0  -5    0.21    0.12
  -5   0   5    0.26    0.12
  -5   0   5    0.31    0.10
  -5   0   5    0.38    0.09
   4   0  -5   65.43    2.37
   4   0  -5   67.30    1.71
   4   0  -5   65.76    2.05
   4   0  -5   63.86    2.18
  -4   0   5   63.75    1.78
  -4   0   5   69.97    1.93
   3   0  -5   19.35    0.59
   3   0  -5   18.59    0.49
   3   0  -5   18.35    0.77
  -3   0   5   18.71    0.73
   2   0  -5  120.48    2.68
   2   0  -5  124.13    2.96
   2   0  -5  118.19    3.69
  -2   0   5  126.03    3.48
  -2   0   5  122.31    3.41
   1   0  -5    4.03    0.15
  -1   0   5    4.21    0.24
  -1   0   5    3.99    0.23
  -1   0   5    3.77    0.23
   0   0   5   11.72    0.44
   0   0   5   11.55    0.48
   0   0   5   11.31    0.44
   1   0   5   21.11    0.69
   1   0   5   20.59    0.76
   1   0   5   21.25    0.68
   2   0   5    7.39    0.30
   2   0   5    7.20    0.30
   3   0   5   62.50    1.82
   3   0   5   62.00    1.98
  -4   0  -5   41.20    1.34
   4   0   5   43.59    1.41
   4   0   5   42.04    1.25
  -5   0  -5   12.66    0.58
   5   0   5   12.97    0.53
   5   0   5   12.94    0.59
   5   0   5   12.73    0.58
   5   0   5   13.31    0.44
   6   0   5   -0.02    0.05
   6   0   5   -0.02    0.07
   6   0   5    0.08    0.10
   6   0   5    0.14    0.11
   6   0   5   -0.04    0.11
   6   0   5    0.07    0.08
   6   0   5    0.11    0.06
   6   0   5   -0.04    0.05
  -7   0  -5   11.14    0.42
   7   0   5   11.09    0.56
   7   0   5   10.63    0.41
   7   0   5   11.72    0.62
   7   0   5   11.00    0.41
   7   0   5   11.18    0.57
   7   0   5   11.26    0.55
  -8   0  -5   15.81    0.49
   8   0   5   16.04    0.50
   8   0   5   15.49    0.63
   8   0   5   15.46    0.49
   8   0   5   15.68    0.62
   8   0   5   15.91    0.70
   8   0   5   14.94    0.66
   7  -1  -5   11.25    0.48
  -7   1   5   11.84    0.35
   6  -1  -5    0.04    0.10
   6  -1  -5    0.14    0.06
   6  -1  -5    0.21    0.09
  -6   1   5    0.13    0.08
  -6   1   5    0.08    0.04
  -6   1   5    0.03    0.06
   5  -1  -5   31.37    1.29
   5  -1  -5   31.68    1.20
   5  -1  -5   31.63    0.99
  -5   1   5   30.51    0.92
  -5   1   5   30.54    1.04
  -5   1   5   31.11    0.98
   4  -1  -5   59.18    1.51
   4  -1  -5   61.90    2.03
   4  -1  -5   58.52    2.17
   4  -1  -5   58.46    1.93
   4  -1  -5   59.00    1.71
  -4   1   5   61.52    1.64
  -4   1   5   59.60    1.52
  -4   1   5   59.39    1.72
  -4   1   5   55.99    1.82
   3  -1  -5    0.23    0.09
   3  -1  -5    0.09    0.09
   3  -1  -5    0.04    0.05
  -3   1   5   -0.01    0.07
   2  -1  -5    3.60    0.14
   2  -1  -5    3.25    0.27
   2  -1  -5    4.26    0.21
  -2   1   5    3.63    0.22
  -2   1   5    3.66    0.25
   1  -1  -5    0.87    0.07
   1  -1  -5    1.12    0.10
  -1   1   5    1.00    0.12
  -1   1   5    1.02    0.12
   0  -1  -5   24.58    0.67
   0  -1  -5   24.40    0.59
   0   1   5   23.87    0.79
   0   1   5   24.44    0.79
  -1  -1  -5   69.31    1.51
   1   1   5   64.00    1.95
   1   1   5   70.56    1.94
  -2  -1  -5   95.89    2.10
   2   1   5   96.17    2.67
   2   1   5   94.19    2.67
   3   1   5    0.25    0.06
   3   1   5    0.21    0.06
   4   1   5  112.12    3.37
  -5  -1  -5   11.08    0.50
   5   1   5   11.25    0.52
   6   1   5   30.60    0.87
   6   1   5   29.79    0.89
   6   1   5   32.53    0.91
   6   1   5   30.30    1.28
   6   1   5   30.43    1.11
   6   1   5   33.28    1.16
  -7  -1  -5    0.11    0.07
   7   1   5    0.18    0.14
   7   1   5    0.11    0.04
   7   1   5   -0.05    0.10
   7   1   5    0.26    0.08
   7   1   5    0.02    0.09
   7   1   5    0.05    0.07
  -8  -1  -5    3.31    0.19
  -8  -1  -5    3.48    0.24
   8   1   5    3.30    0.29
   8   1   5    3.25    0.27
   8   1   5    3.19    0.26
   8   1   5    3.45    0.21
  -9  -1  -5    9.45    0.33
  -9  -1  -5    9.75    0.37
  -9  -1  -5    9.83    0.39
   6  -2  -5   16.12    0.68
  -6   2   5   17.51    0.56
  -6   2   5   15.98    0.51
  -6   2   5   15.37    0.44
   5  -2  -5    1.64    0.25
   5  -2  -5    0.90    0.16
   5  -2  -5    1.40    0.15
  -5   2   5    1.28    0.19
  -5   2   5    1.34    0.14
  -5   2   5    1.41    0.17
   4  -2  -5  109.82    3.71
   4  -2  -5  112.73    3.47
   4  -2  -5  110.14    3.34
   4  -2  -5  105.81    2.83
  -4   2   5  109.67    2.89
  -4   2   5  109.48    2.71
   3  -2  -5   21.36    1.02
   3  -2  -5   23.09    0.89
   3  -2  -5   23.09    0.75
   3  -2  -5   24.48    0.97
   3  -2  -5   24.23    0.65
  -3   2   5   23.56    0.76
  -3   2   5   23.42    0.69
   2  -2  -5   14.23    0.66
   2  -2  -5   15.58    0.47
   2  -2  -5   14.96    0.61
  -2   2   5   14.81    0.61
   1  -2  -5   27.00    0.73
   1  -2  -5   24.69    0.96
   1  -2  -5   26.93    0.89
  -1   2   5   25.52    0.86
  -1   2   5   25.72    0.87
   0  -2  -5   46.21    1.20
   0  -2  -5   47.61    1.06
   0   2   5   46.29    1.41
   0   2   5   47.06    1.42
  -1  -2  -5   61.87    1.56
  -1  -2  -5   63.78    1.40
   1   2   5   61.87    1.83
   1   2   5   62.13    1.79
  -2  -2  -5   20.58    0.76
  -2  -2  -5   19.83    0.51
  -2  -2  -5   20.43    0.60
   2   2   5   19.93    0.65
   2   2   5   21.09    0.71
  -3  -2  -5  114.62    3.52
  -3  -2  -5  112.62    2.52
   3   2   5  112.03    3.19
   3   2   5  119.89    3.22
  -4  -2  -5  111.23    2.48
  -4  -2  -5  113.79    3.46
  -5  -2  -5   43.99    1.40
   5   2   5   44.59    1.06
  -6  -2  -5  176.11    4.35
   6   2   5  177.55    5.72
   6   2   5  180.98    5.05
   6   2   5  177.24    4.39
  -7  -2  -5   19.70    0.74
  -7  -2  -5   20.75    0.65
   7   2   5   20.52    0.95
   7   2   5   20.65    0.83
   7   2   5   19.80    0.64
  -8  -2  -5   11.51    0.46
  -8  -2  -5   11.25    0.51
  -8  -2  -5   10.77    0.41
   8   2   5   11.60    0.57
   8   2   5   10.97    0.54
   8   2   5   11.63    0.33
   8   2   5   11.45    0.63
  -9  -2  -5    3.48    0.22
  -9  -2  -5    3.57    0.19
  -9  -2  -5    3.72    0.23
   9   2   5    3.44    0.25
   9   2   5    2.63    0.21
   9   2   5    2.94    0.22
   5  -3  -5    5.75    0.36
  -5   3   5    6.33    0.32
  -5   3   5    6.11    0.29
  -5   3   5    6.18    0.25
   4  -3  -5    5.16    0.26
   4  -3  -5    5.19    0.41
   4  -3  -5    5.45    0.38
  -4   3   5    5.22    0.32
  -4   3   5    5.19    0.23
  -4   3   5    5.22    0.27
   3  -3  -5    3.77    0.35
   3  -3  -5    3.77    0.33
   3  -3  -5    3.42    0.25
   3  -3  -5    3.72    0.29
  -3   3   5    3.44    0.20
  -3   3   5    3.68    0.25
   2  -3  -5    0.32    0.11
   2  -3  -5    0.60    0.15
   2  -3  -5    0.45    0.12
   2  -3  -5    0.55    0.07
  -2   3   5    0.74    0.12
  -2   3   5    0.38    0.10
   1  -3  -5   34.19    1.13
   1  -3  -5   33.24    0.88
   1  -3  -5   33.14    1.20
   1  -3  -5   33.17    1.06
  -1   3   5   33.65    1.09
  -1   3   5   32.31    1.09
   0  -3  -5   74.69    1.77
   0  -3  -5   69.80    2.25
   0  -3  -5   69.49    2.26
   0  -3  -5   72.61    2.15
   0   3   5   73.11    2.10
   0   3   5   68.55    2.07
  -1  -3  -5   56.91    1.47
  -1  -3  -5   59.16    1.29
  -1  -3  -5   58.62    1.89
   1   3   5   58.57    1.75
  -2  -3  -5   99.44    2.16
  -2  -3  -5   98.04    2.39
  -2  -3  -5   97.91    3.06
   2   3   5   97.10    2.80
  -3  -3  -5  311.64    6.78
  -3  -3  -5  307.03    9.38
  -3  -3  -5  316.05    7.40
   3   3   5  328.96    8.58
  -4  -3  -5    3.18    0.18
  -4  -3  -5    3.02    0.23
   4   3   5    3.21    0.23
  -6  -3  -5  120.60    3.27
  -6  -3  -5  125.12    3.02
  -6  -3  -5  121.15    3.20
   6   3   5  106.63    3.99
   6   3   5  125.60    3.53
   6   3   5  129.20    2.88
  -7  -3  -5   11.30    0.41
  -7  -3  -5   11.45    0.47
  -7  -3  -5   11.05    0.52
   7   3   5   11.66    0.64
   7   3   5   11.12    0.45
   7   3   5   11.13    0.54
  -8  -3  -5   80.70    2.19
  -8  -3  -5   77.73    2.27
  -8  -3  -5   80.77    2.28
  -8  -3  -5   82.30    2.05
   8   3   5   81.36    2.08
   8   3   5   83.55    2.46
  -9  -3  -5    3.32    0.18
  -9  -3  -5    3.22    0.24
  -9  -3  -5    3.17    0.22
  -9  -3  -5    3.34    0.22
   9   3   5    3.11    0.23
   9   3   5    3.43    0.25
   9   3   5    3.19    0.26
  -5   4   5   24.35    0.68
  -5   4   5   22.91    0.63
   4  -4  -5   11.46    0.56
  -4   4   5   12.49    0.44
  -4   4   5   13.26    0.40
   3  -4  -5    0.98    0.20
   3  -4  -5    1.01    0.12
  -3   4   5    0.87    0.12
  -3   4   5    0.90    0.16
   2  -4  -5    6.94    0.44
   2  -4  -5    7.55    0.40
   2  -4  -5    6.93    0.34
   2  -4  -5    7.46    0.42
  -2   4   5    7.46    0.32
  -2   4   5    6.67    0.37
   1  -4  -5   18.20    0.73
   1  -4  -5   17.32    0.76
   1  -4  -5   17.98    0.70
  -1   4   5   17.79    0.58
   0  -4  -5    4.50    0.18
   0  -4  -5    4.14    0.27
   0  -4  -5    3.93    0.28
   0   4   5    4.69    0.29
  -1  -4  -5   38.36    0.99
  -1  -4  -5   37.24    1.32
   1   4   5   38.71    1.25
  -2  -4  -5  103.99    2.52
  -2  -4  -5  105.36    3.26
   2   4   5  101.65    2.99
  -3  -4  -5    4.06    0.28
  -3  -4  -5    3.38    0.19
   3   4   5    3.78    0.26
  -4  -4  -5   26.89    1.03
  -4  -4  -5   26.86    0.78
   4   4   5   27.77    0.96
  -5  -4  -5    5.37    0.26
  -5  -4  -5    5.23    0.34
  -6  -4  -5   61.45    1.61
  -6  -4  -5   59.16    1.57
  -6  -4  -5   61.25    1.69
  -6  -4  -5   60.18    1.76
  -6  -4  -5   60.62    1.79
   6   4   5   64.89    2.14
   6   4   5   58.79    1.67
  -7  -4  -5    2.21    0.18
  -7  -4  -5    1.82    0.24
  -7  -4  -5    2.32    0.24
  -7  -4  -5    1.97    0.19
  -7  -4  -5    2.31    0.16
  -7  -4  -5    1.86    0.21
   7   4   5    2.06    0.12
   7   4   5    2.38    0.23
   7   4   5    2.06    0.22
  -8  -4  -5    2.10    0.20
  -8  -4  -5    2.08    0.18
  -8  -4  -5    2.09    0.21
   8   4   5    2.45    0.24
   8   4   5    2.27    0.20
  -9  -4  -5   23.59    0.76
  -9  -4  -5   22.48    0.76
  -9  -4  -5   22.71    0.70
  -9  -4  -5   21.13    0.61
   9   4   5   22.40    0.91
   9   4   5   22.18    0.64
   9   4   5   22.48    0.79
  -4   5   5    2.75    0.16
   3  -5  -5    4.93    0.25
  -3   5   5    4.89    0.21
  -3   5   5    4.96    0.26
   2  -5  -5   21.65    0.62
   2  -5  -5   21.85    0.73
   2  -5  -5   23.00    0.81
  -2   5   5   22.57    0.68
  -2   5   5   22.09    0.75
   1  -5  -5   42.49    1.34
   1  -5  -5   41.45    1.17
   1  -5  -5   39.82    1.43
  -1   5   5   43.31    1.17
   0  -5  -5   31.16    0.96
   0  -5  -5   31.86    1.05
   0  -5  -5   32.78    1.09
   0  -5  -5   31.83    1.14
   0   5   5   31.72    0.92
   0   5   5   30.36    1.10
  -1  -5  -5   90.81    2.67
   1   5   5   99.25    2.82
  -2  -5  -5   20.53    0.84
  -2  -5  -5   20.69    0.57
   2   5   5   20.05    0.79
  -3  -5  -5   65.90    1.66
  -3  -5  -5   68.63    2.22
   3   5   5   64.59    2.03
  -4  -5  -5    1.47    0.13
  -4  -5  -5    1.37    0.18
   4   5   5    1.84    0.21
  -5  -5  -5   62.61    1.82
  -5  -5  -5   63.16    2.10
  -5  -5  -5   59.86    1.78
  -5  -5  -5   60.88    1.67
  -5  -5  -5   62.16    1.89
  -5  -5  -5   65.66    1.62
   5   5   5   62.38    1.95
   5   5   5   60.99    1.69
  -6  -5  -5    2.93    0.24
  -6  -5  -5    3.80    0.27
  -6  -5  -5    3.27    0.20
  -6  -5  -5    2.97    0.25
  -6  -5  -5    3.18    0.20
   6   5   5    2.97    0.19
  -7  -5  -5    3.75    0.27
  -7  -5  -5    3.78    0.24
  -7  -5  -5    3.41    0.22
  -7  -5  -5    4.09    0.31
  -7  -5  -5    4.08    0.21
   7   5   5    3.87    0.20
   7   5   5    3.88    0.19
  -8  -5  -5    1.69    0.15
  -8  -5  -5    1.56    0.18
  -8  -5  -5    1.67    0.21
   8   5   5    1.75    0.20
  -9  -5  -5    0.06    0.08
  -9  -5  -5    0.05    0.04
  -9  -5  -5    0.16    0.07
   9   5   5    0.05    0.06
  -3   6   5   57.48    1.53
  -3   6   5   54.79    1.47
   2  -6  -5    3.62    0.21
   2  -6  -5    3.77    0.25
  -2   6   5    3.76    0.23
  -2   6   5    3.65    0.18
   1  -6  -5   16.82    0.59
   1  -6  -5   17.07    0.68
  -1   6   5   16.58    0.62
  -1   6   5   17.31    0.55
   0  -6  -5   26.58    0.77
   0  -6  -5   28.90    0.99
   0  -6  -5   25.43    1.01
   0  -6  -5   27.45    0.85
   0  -6  -5   26.45    0.86
   0   6   5   27.84    0.82
  -1  -6  -5    0.94    0.18
  -1  -6  -5    0.75    0.15
  -1  -6  -5    0.55    0.11
   1   6   5    0.88    0.14
   1   6   5    0.73    0.15
  -2  -6  -5  308.33    8.02
  -2  -6  -5  305.83    7.84
  -2  -6  -5  307.87    9.20
  -2  -6  -5  307.59    7.46
   2   6   5  301.85    7.38
  -3  -6  -5  170.13    4.44
  -3  -6  -5  172.85    5.20
  -3  -6  -5  167.76    4.21
   3   6   5  162.38    4.10
   3   6   5  168.50    4.78
   3   6   5  163.32    4.35
  -4  -6  -5    3.19    0.27
  -4  -6  -5    3.07    0.14
  -4  -6  -5    2.96    0.29
  -4  -6  -5    2.85    0.19
  -4  -6  -5    3.06    0.28
   4   6   5    3.30    0.24
   4   6   5    3.03    0.28
   4   6   5    3.01    0.19
  -5  -6  -5   34.09    1.06
  -5  -6  -5   35.41    1.17
  -5  -6  -5   34.74    1.10
  -5  -6  -5   33.96    0.92
  -5  -6  -5   34.31    1.32
   5   6   5   34.35    1.23
   5   6   5   35.12    1.04
   5   6   5   35.24    0.96
   5   6   5   35.60    1.11
  -6  -6  -5   14.86    0.45
  -6  -6  -5   14.09    0.46
  -6  -6  -5   13.62    0.53
  -6  -6  -5   13.44    0.61
   6   6   5   13.84    0.54
   6   6   5   13.31    0.49
  -7  -6  -5   31.34    0.99
  -7  -6  -5   31.37    1.07
   7   6   5   32.40    0.96
  -8  -6  -5    6.58    0.38
  -8  -6  -5    6.59    0.28
  -9  -6  -5    2.02    0.18
   9   6   5    1.97    0.15
   1  -7  -5   20.24    0.60
  -1   7   5   18.72    0.56
  -1   7   5   20.28    0.63
   0  -7  -5    5.50    0.33
   0  -7  -5    5.40    0.27
   0   7   5    5.36    0.25
  -1  -7  -5    0.45    0.13
  -1  -7  -5    0.39    0.12
  -1  -7  -5    0.67    0.14
   1   7   5    0.37    0.09
   1   7   5    0.38    0.12
  -2  -7  -5    1.99    0.21
  -2  -7  -5    2.17    0.16
  -2  -7  -5    1.96    0.22
  -2  -7  -5    2.29    0.24
   2   7   5    1.98    0.22
   2   7   5    1.80    0.17
  -3  -7  -5    0.07    0.08
  -3  -7  -5    0.00    0.10
  -3  -7  -5    0.01    0.10
  -3  -7  -5   -0.01    0.10
   3   7   5    0.04    0.10
   3   7   5    0.00    0.06
  -4  -7  -5   20.27    0.79
  -4  -7  -5   19.03    0.88
  -4  -7  -5   20.19    0.69
   4   7   5   20.21    0.70
   4   7   5   20.70    0.64
  -5  -7  -5    6.35    0.44
  -5  -7  -5    6.45    0.35
  -5  -7  -5    5.84    0.39
   5   7   5    6.56    0.28
   5   7   5    6.16    0.37
   5   7   5    7.15    0.34
  -6  -7  -5   14.58    0.57
  -6  -7  -5   14.15    0.63
   6   7   5   15.62    0.58
   6   7   5   14.59    0.52
  -7  -7  -5    1.41    0.16
  -7  -7  -5    1.25    0.20
   7   7   5    1.24    0.15
  -8  -7  -5    6.57    0.36
  -8  -7  -5    6.91    0.33
  -9  -7  -5    1.42    0.12
   9   7   5    1.26    0.12
   0  -8  -5    2.71    0.15
   0   8   5    3.02    0.16
   0   8   5    3.31    0.14
  -1  -8  -5    1.37    0.14
   1   8   5    1.37    0.12
   1   8   5    1.47    0.16
  -2  -8  -5    8.69    0.38
  -2  -8  -5    8.76    0.42
  -2  -8  -5    8.89    0.44
   2   8   5    8.67    0.38
   2   8   5    8.84    0.33
  -3  -8  -5    4.79    0.28
  -3  -8  -5    4.40    0.31
  -3  -8  -5    5.06    0.33
   3   8   5    4.94    0.29
   3   8   5    4.99    0.24
  -4  -8  -5    2.95    0.27
  -4  -8  -5    3.31    0.16
  -4  -8  -5    3.34    0.28
   4   8   5    3.23    0.23
   4   8   5    3.25    0.19
  -5  -8  -5    2.44    0.25
  -5  -8  -5    2.31    0.25
  -5  -8  -5    2.59    0.18
   5   8   5    2.43    0.16
   5   8   5    2.46    0.23
   5   8   5    2.66    0.20
  -6  -8  -5    2.31    0.17
  -6  -8  -5    1.98    0.22
   6   8   5    2.15    0.16
   6   8   5    2.60    0.21
  -7  -8  -5    2.44    0.22
  -7  -8  -5    2.32    0.17
   7   8   5    2.01    0.16
  -8  -8  -5   18.69    0.63
  -8  -8  -5   19.08    0.55
   2   9   5    7.55    0.23
   2   9   5    7.21    0.27
  -3  -9  -5    2.70    0.19
  -3  -9  -5    3.18    0.17
   3   9   5    3.37    0.18
   3   9   5    2.96    0.14
   3   9   5    3.22    0.21
  -4  -9  -5    1.49    0.16
  -4  -9  -5    1.25    0.14
   4   9   5    1.76    0.17
   4   9   5    1.66    0.14
   4   9   5    1.64    0.11
  -5  -9  -5    1.98    0.17
   5   9   5    2.55    0.18
   5   9   5    2.14    0.15
  -6  -9  -5    0.58    0.10
   6   9   5    0.59    0.08
   6   9   5    0.63    0.11
   7   9   5    9.00    0.28
  -5  -8   6    4.02    0.18
  -4  -8   6    5.42    0.21
  -4  -8   6    5.55    0.22
  -3  -8   6   15.52    0.43
  -3  -8   6   15.26    0.45
  -3  -8   6   14.11    0.56
  -2  -8   6    0.05    0.03
  -2  -8   6    0.10    0.03
  -6  -7   6   10.67    0.44
  -5  -7   6    1.89    0.30
  -5  -7   6    2.13    0.15
  -5  -7   6    2.03    0.20
  -5  -7   6    1.90    0.15
  -4  -7   6    0.39    0.09
  -4  -7   6    0.32    0.24
  -4  -7   6    0.27    0.10
  -4  -7   6    0.41    0.08
  -3  -7   6   36.96    1.23
  -3  -7   6   37.67    1.02
  -3  -7   6   37.34    1.39
  -3  -7   6   37.67    0.99
  -2  -7   6   14.75    0.63
  -2  -7   6   15.33    0.46
  -2  -7   6   14.74    0.44
  -1  -7   6   12.18    0.35
  -1  -7   6   12.09    0.37
  -7  -6   6    0.37    0.08
   6   6  -6    9.49    0.43
  -6  -6   6    9.42    0.44
  -5  -6   6   18.43    0.73
  -5  -6   6   19.30    0.84
  -5  -6   6   18.51    0.60
  -5  -6   6   18.78    0.62
  -4  -6   6   10.27    0.40
  -4  -6   6   10.75    0.43
  -4  -6   6   10.82    0.68
  -4  -6   6   11.21    0.53
  -4  -6   6   10.23    0.65
  -4  -6   6   10.52    0.57
  -3  -6   6   32.47    1.29
  -3  -6   6   32.45    1.10
  -3  -6   6   30.10    1.22
  -3  -6   6   30.18    0.89
  -2  -6   6   70.29    1.81
  -2  -6   6   72.36    2.41
  -2  -6   6   70.49    2.14
  -1  -6   6   39.45    1.03
   7   5  -6   69.46    1.91
   7   5  -6   61.47    1.97
  -7  -5   6   70.26    1.94
   6   5  -6   36.97    1.23
  -6  -5   6   34.75    1.19
   5   5  -6   18.27    0.80
  -5  -5   6   19.14    0.63
  -5  -5   6   18.26    0.87
  -5  -5   6   18.56    0.75
   4   5  -6   18.10    0.83
  -4  -5   6   17.20    0.87
  -4  -5   6   18.93    0.74
  -4  -5   6   18.36    0.62
  -4  -5   6   18.65    0.92
  -3  -5   6  106.19    3.52
  -3  -5   6  110.17    3.70
  -3  -5   6  108.48    3.22
  -3  -5   6  105.17    2.75
  -3  -5   6  113.49    3.53
  -3  -5   6  114.69    3.15
  -2  -5   6    0.76    0.15
  -2  -5   6    0.57    0.22
  -2  -5   6    0.60    0.12
  -2  -5   6    0.51    0.15
  -2  -5   6    0.56    0.30
  -2  -5   6    0.74    0.15
  -1  -5   6  291.09    7.84
  -1  -5   6  277.32    8.50
   0  -5   6   85.02    2.77
   0  -5   6   81.98    2.50
   4  -5   6    9.67    0.28
   7   4  -6    0.87    0.14
   7   4  -6    0.80    0.14
  -7  -4   6    0.87    0.09
  -7  -4   6    0.82    0.13
   6   4  -6    2.33    0.23
  -6  -4   6    2.02    0.21
  -6  -4   6    2.17    0.17
   5   4  -6   10.99    0.63
  -5  -4   6   11.23    0.41
  -5  -4   6   10.52    0.62
  -5  -4   6   11.33    0.54
   4   4  -6   13.55    0.73
  -4  -4   6   14.61    0.64
  -4  -4   6   14.35    0.52
  -4  -4   6   13.77    0.45
  -4  -4   6   14.71    0.72
  -4  -4   6   13.76    0.61
  -4  -4   6   13.88    0.76
  -3  -4   6    0.79    0.14
  -3  -4   6    0.71    0.25
  -3  -4   6    1.03    0.15
  -3  -4   6    0.85    0.16
  -3  -4   6    0.84    0.29
  -3  -4   6    1.87    0.28
  -3  -4   6    0.82    0.17
  -3  -4   6    0.82    0.07
  -2  -4   6   19.24    0.83
  -2  -4   6   19.17    0.76
  -2  -4   6   20.48    0.84
  -1  -4   6   39.91    1.31
  -1  -4   6   39.67    1.43
   0  -4   6    9.50    0.52
   0  -4   6   10.15    0.47
   4  -4   6    3.22    0.25
   4  -4   6    3.50    0.15
   5  -4   6    0.06    0.03
   7   3  -6    1.92    0.18
   7   3  -6    2.63    0.17
  -7  -3   6    2.56    0.17
  -7  -3   6    2.28    0.18
   6   3  -6   40.15    1.30
   6   3  -6   40.16    1.37
  -6  -3   6   40.84    1.17
  -6  -3   6   40.30    1.32
   5   3  -6   63.33    2.03
  -5  -3   6   62.43    2.25
  -5  -3   6   62.58    1.95
  -5  -3   6   64.42    1.73
   4   3  -6    4.65    0.48
  -4  -3   6    4.90    0.32
  -4  -3   6    4.62    0.33
  -4  -3   6    4.74    0.27
  -4  -3   6    3.71    0.39
  -4  -3   6    4.69    0.27
  -3  -3   6   30.56    1.12
  -3  -3   6   28.20    1.09
  -3  -3   6   29.74    1.03
  -2  -3   6   33.38    1.21
  -2  -3   6   33.00    1.12
  -1  -3   6    6.90    0.38
  -1  -3   6    5.77    0.33
  -1  -3   6    5.78    0.31
   0  -3   6   27.93    0.93
   0  -3   6   27.78    0.94
   0  -3   6   28.04    1.05
   1  -3   6    1.42    0.15
   1  -3   6    1.41    0.15
   1  -3   6    1.55    0.19
   2  -3   6    8.32    0.44
   3  -3   6   73.44    2.61
   3  -3   6   76.81    2.13
   4  -3   6   13.15    0.36
   4  -3   6   12.79    0.68
   4  -3   6   11.89    0.53
   4  -3   6   12.72    0.39
   5  -3   6    4.78    0.21
   5  -3   6    4.94    0.38
   5  -3   6    5.04    0.16
   5  -3   6    4.96    0.31
   6  -3   6   17.63    0.74
   6  -3   6   17.42    0.51
   7   2  -6   11.70    0.48
  -7  -2   6   12.47    0.43
  -7  -2   6   10.91    0.46
   6   2  -6   25.94    0.88
   6   2  -6   26.31    0.97
  -6  -2   6   26.42    0.86
  -6  -2   6   26.81    0.95
   5   2  -6    2.15    0.28
   5   2  -6    1.65    0.17
   5   2  -6    2.20    0.28
  -5  -2   6    2.18    0.13
  -5  -2   6    2.03    0.23
   4   2  -6   37.86    1.16
   4   2  -6   38.13    1.36
  -4  -2   6   36.89    1.06
  -4  -2   6   39.01    1.46
  -4  -2   6   39.08    1.15
  -3  -2   6    5.94    0.41
  -3  -2   6    6.56    0.36
  -3  -2   6    6.33    0.35
   2   2  -6   35.95    1.31
  -2  -2   6   37.72    1.22
  -2  -2   6   37.90    1.22
  -2  -2   6   39.44    1.33
  -1  -2   6   38.17    1.21
  -1  -2   6   38.20    1.20
  -1  -2   6   37.68    1.32
   0  -2   6   25.88    0.86
   0  -2   6   25.72    0.87
   0  -2   6   25.69    0.95
   1  -2   6    2.47    0.18
   1  -2   6    2.50    0.18
   1  -2   6    2.17    0.21
   2  -2   6   19.48    0.69
   2  -2   6   18.22    0.76
  -3   2  -6    1.09    0.16
   3  -2   6    0.88    0.17
   3  -2   6    0.89    0.13
   4  -2   6   13.05    0.61
   4  -2   6   14.28    0.55
   4  -2   6   11.88    0.66
   4  -2   6   12.94    0.40
   4  -2   6   12.21    0.38
   4  -2   6   11.78    0.65
   5  -2   6    2.86    0.30
   5  -2   6    2.58    0.23
   5  -2   6    2.44    0.14
   5  -2   6    3.14    0.29
   5  -2   6    2.33    0.15
   6  -2   6    4.22    0.28
   6  -2   6    3.82    0.18
   6  -2   6    3.75    0.29
   6  -2   6    4.26    0.34
   6  -2   6    3.99    0.20
  -7   2  -6    3.42    0.18
   7  -2   6    3.11    0.24
   7  -2   6    3.28    0.16
   7   1  -6    0.15    0.06
  -7  -1   6    0.05    0.04
  -7  -1   6    0.00    0.08
   6   1  -6    6.01    0.27
   6   1  -6    5.89    0.35
  -6  -1   6    5.86    0.25
   5   1  -6    9.71    0.40
   5   1  -6   10.18    0.52
   5   1  -6    9.52    0.54
   5   1  -6    9.94    0.47
  -5  -1   6    9.72    0.41
  -5  -1   6   10.23    0.35
   4   1  -6  197.22    4.85
   4   1  -6  198.19    5.69
   4   1  -6  208.25    6.04
  -4  -1   6  192.69    5.17
  -4  -1   6  205.41    6.39
  -4  -1   6  204.65    5.40
   3   1  -6   53.28    1.26
   3   1  -6   54.70    1.81
  -3  -1   6   52.98    1.70
  -3  -1   6   53.20    1.64
   2   1  -6    6.34    0.39
  -2  -1   6    7.09    0.35
  -2  -1   6    6.56    0.35
  -2  -1   6    7.20    0.37
   1   1  -6    9.82    0.49
  -1  -1   6   10.02    0.44
  -1  -1   6   10.51    0.47
  -1  -1   6   10.26    0.44
   0  -1   6   23.66    0.80
   0  -1   6   22.88    0.86
   0  -1   6   23.40    0.78
   1  -1   6    0.62    0.10
   1  -1   6    0.54    0.10
   1  -1   6    0.66    0.11
   2  -1   6    1.40    0.14
   2  -1   6    1.69    0.14
   2  -1   6    1.18    0.16
   3  -1   6   96.56    2.61
  -4   1  -6   14.60    0.63
   4  -1   6   14.52    0.64
   4  -1   6   14.86    0.44
   4  -1   6   14.08    0.64
   4  -1   6   15.25    0.57
   5  -1   6   26.92    1.04
   5  -1   6   28.58    0.94
   5  -1   6   28.35    1.04
   5  -1   6   26.73    0.75
   5  -1   6   27.53    1.14
   5  -1   6   27.29    1.16
   5  -1   6   26.06    0.77
   6  -1   6    4.67    0.38
   6  -1   6    4.71    0.38
   6  -1   6    4.83    0.22
   6  -1   6    4.47    0.22
   6  -1   6    4.64    0.33
   6  -1   6    4.45    0.31
   6  -1   6    4.63    0.35
  -7   1  -6    5.21    0.26
   7  -1   6    5.21    0.36
   7  -1   6    4.75    0.31
   7  -1   6    4.82    0.21
   7  -1   6    4.84    0.22
  -8   1  -6    8.02    0.27
  -8   1  -6    8.08    0.32
   8  -1   6    8.02    0.39
   7   0  -6    0.60    0.07
   7   0  -6    0.63    0.10
  -7   0   6    0.51    0.10
   6   0  -6   14.23    0.52
   6   0  -6   14.18    0.68
   6   0  -6   13.95    0.62
  -6   0   6   13.02    0.40
  -6   0   6   13.54    0.48
   5   0  -6    0.72    0.10
   5   0  -6    0.40    0.14
   5   0  -6    0.69    0.13
   5   0  -6    0.42    0.13
   5   0  -6    0.50    0.16
  -5   0   6    0.46    0.11
  -5   0   6    0.45    0.10
   4   0  -6    0.37    0.14
   4   0  -6    0.43    0.13
   4   0  -6    0.36    0.14
   4   0  -6    0.60    0.17
   4   0  -6    0.35    0.10
  -4   0   6    0.37    0.08
  -4   0   6    0.30    0.09
  -4   0   6    0.37    0.11
   3   0  -6    2.59    0.19
   3   0  -6    2.41    0.13
   3   0  -6    2.55    0.25
  -3   0   6    2.41    0.22
   2   0  -6   82.24    1.87
   2   0  -6   82.80    2.62
  -2   0   6   81.10    2.45
  -2   0   6   85.51    2.41
   1   0  -6   15.33    0.42
   1   0  -6   14.58    0.63
  -1   0   6   14.92    0.58
  -1   0   6   15.22    0.58
  -1   0   6   16.22    0.63
   0   0   6   66.42    1.91
   0   0   6   65.97    1.91
   0   0   6   63.30    2.08
   1   0   6  128.46    4.01
   1   0   6  134.02    3.66
   1   0   6  132.53    3.68
   2   0   6    0.11    0.05
   2   0   6    0.06    0.05
   3   0   6   71.46    2.09
   4   0   6   20.00    0.69
   5   0   6    0.19    0.08
   5   0   6    0.13    0.06
   5   0   6    0.33    0.11
   5   0   6    0.24    0.07
   5   0   6    0.23    0.13
   5   0   6    0.24    0.09
   5   0   6    0.45    0.13
   6   0   6   19.25    0.60
   6   0   6   18.84    0.89
   6   0   6   18.99    0.79
   6   0   6   18.70    0.59
   6   0   6   18.94    0.86
   6   0   6   18.76    0.81
  -7   0  -6    2.54    0.19
   7   0   6    2.85    0.18
   7   0   6    2.57    0.26
   7   0   6    2.35    0.17
   7   0   6    2.86    0.25
   7   0   6    2.81    0.30
  -8   0  -6    0.08    0.05
   8   0   6    0.12    0.09
   8   0   6    0.03    0.05
   8   0   6    0.20    0.07
   8   0   6    0.05    0.05
   8   0   6   -0.03    0.06
   6  -1  -6    0.27    0.11
   6  -1  -6    0.56    0.09
  -6   1   6    0.40    0.06
  -6   1   6    0.52    0.10
   5  -1  -6    1.84    0.24
   5  -1  -6    2.11    0.22
   5  -1  -6    2.07    0.24
  -5   1   6    1.81    0.16
  -5   1   6    1.80    0.13
  -5   1   6    2.28    0.20
   4  -1  -6   50.51    1.92
   4  -1  -6   54.07    1.81
   4  -1  -6   49.84    1.69
   4  -1  -6   49.23    1.32
   4  -1  -6   50.37    1.50
  -4   1   6   52.25    1.57
  -4   1   6   50.97    1.40
  -4   1   6   50.94    1.48
   3  -1  -6    5.54    0.39
   3  -1  -6    5.86    0.27
   3  -1  -6    5.14    0.42
   3  -1  -6    5.74    0.35
  -3   1   6    5.41    0.27
   2  -1  -6   33.57    0.89
   2  -1  -6   31.12    1.16
   2  -1  -6   31.27    0.75
   2  -1  -6   29.82    1.05
  -2   1   6   31.15    1.02
  -2   1   6   29.72    1.06
   1  -1  -6   11.74    0.34
   1  -1  -6   12.07    0.42
   1  -1  -6   11.50    0.56
  -1   1   6   12.37    0.49
  -1   1   6   12.34    0.50
   0  -1  -6   82.11    1.85
   0   1   6   81.02    2.38
   0   1   6   85.28    2.40
  -1  -1  -6   28.37    0.68
   1   1   6   28.35    0.92
   1   1   6   27.59    0.90
   2   1   6    2.63    0.18
   2   1   6    3.15    0.20
   3   1   6   60.13    1.75
   3   1   6   59.82    1.77
  -5  -1  -6   31.49    1.15
   5   1   6   35.08    1.21
   5   1   6   36.14    1.18
   6   1   6   29.06    0.84
   6   1   6   28.88    0.84
   6   1   6   27.71    0.78
   6   1   6   30.08    1.10
   6   1   6   28.17    1.20
   6   1   6   29.61    1.06
  -7  -1  -6    1.53    0.16
   7   1   6    1.46    0.22
   7   1   6    1.33    0.15
   7   1   6    1.95    0.24
   7   1   6    1.49    0.14
   7   1   6    1.67    0.22
  -8  -1  -6   54.71    1.65
  -8  -1  -6   57.65    1.61
  -8  -1  -6   58.82    1.50
   8   1   6   59.12    1.49
   8   1   6   59.11    1.85
   8   1   6   56.65    1.80
   8   1   6   57.82    2.02
  -9  -1  -6    9.15    0.32
  -9  -1  -6    7.89    0.32
   6  -2  -6   15.67    0.64
  -6   2   6   17.01    0.50
   5  -2  -6    6.57    0.43
   5  -2  -6    7.00    0.30
   5  -2  -6    6.33    0.39
  -5   2   6    6.39    0.29
  -5   2   6    6.92    0.25
  -5   2   6    6.91    0.34
   4  -2  -6   29.51    1.25
   4  -2  -6   28.60    1.10
   4  -2  -6   31.21    0.96
   4  -2  -6   30.92    1.18
  -4   2   6   30.84    1.03
  -4   2   6   30.31    0.90
  -4   2   6   30.34    0.96
   3  -2  -6   31.03    1.13
   3  -2  -6   32.62    1.23
   3  -2  -6   31.17    1.31
   3  -2  -6   31.20    0.86
   3  -2  -6   30.97    0.98
  -3   2   6   31.65    0.95
  -3   2   6   32.25    1.10
  -3   2   6   32.30    0.87
  -3   2   6   31.47    1.01
   2  -2  -6   16.82    0.69
   2  -2  -6   17.65    0.55
   2  -2  -6   17.41    0.77
  -2   2   6   18.63    0.71
   1  -2  -6    8.34    0.32
   1  -2  -6    7.75    0.44
  -1   2   6    8.54    0.39
  -1   2   6    8.55    0.40
   0  -2  -6   71.60    1.60
   0  -2  -6   67.58    2.26
   0  -2  -6   73.83    1.80
   0   2   6   75.59    2.11
   0   2   6   68.54    2.09
  -1  -2  -6   30.22    0.84
  -1  -2  -6   29.58    0.73
   1   2   6   29.13    0.95
   1   2   6   31.64    1.00
  -2  -2  -6   31.64    0.76
   2   2   6   32.11    1.03
   2   2   6   30.08    0.97
  -3  -2  -6    1.71    0.19
  -3  -2  -6    2.13    0.12
   3   2   6    2.10    0.16
   3   2   6    2.09    0.18
  -4  -2  -6   18.55    0.74
   5   2   6  145.81    4.23
  -6  -2  -6    1.36    0.16
   6   2   6    1.36    0.20
   6   2   6    1.76    0.17
   6   2   6    2.65    0.29
   6   2   6    1.72    0.16
   6   2   6    1.37    0.15
  -7  -2  -6   30.23    0.88
   7   2   6   29.26    1.08
   7   2   6   29.38    0.84
   7   2   6   30.58    0.90
   7   2   6   30.52    1.25
  -8  -2  -6    1.75    0.18
  -8  -2  -6    1.53    0.15
  -8  -2  -6    1.71    0.20
   8   2   6    1.55    0.21
   8   2   6    1.64    0.17
   8   2   6    1.82    0.25
   8   2   6    1.70    0.19
  -9  -2  -6    1.58    0.15
  -9  -2  -6    1.68    0.10
  -9  -2  -6    1.50    0.14
   9   2   6    1.61    0.15
   9   2   6    1.44    0.14
   9   2   6    1.64    0.17
   5  -3  -6    1.08    0.14
  -5   3   6    1.10    0.14
  -5   3   6    1.11    0.07
  -5   3   6    1.17    0.11
   4  -3  -6    2.37    0.25
   4  -3  -6    2.39    0.25
   4  -3  -6    2.65    0.19
  -4   3   6    2.36    0.20
  -4   3   6    2.42    0.23
  -4   3   6    2.34    0.17
   3  -3  -6    0.18    0.14
   3  -3  -6    0.48    0.16
   3  -3  -6    0.31    0.10
   3  -3  -6    0.49    0.12
  -3   3   6    0.44    0.09
  -3   3   6    0.77    0.15
  -3   3   6    0.44    0.10
   2  -3  -6   16.21    0.80
   2  -3  -6   15.65    0.67
   2  -3  -6   15.53    0.62
   2  -3  -6   15.55    0.54
   2  -3  -6   16.02    0.46
   2  -3  -6   16.78    0.75
  -2   3   6   15.21    0.50
  -2   3   6   15.62    0.62
  -2   3   6   16.06    0.58
   1  -3  -6    0.24    0.06
   1  -3  -6    0.03    0.09
  -1   3   6    0.21    0.08
  -1   3   6    0.26    0.09
   0  -3  -6    7.82    0.42
   0  -3  -6    7.88    0.45
   0  -3  -6    8.13    0.31
   0   3   6    8.35    0.40
  -1  -3  -6    1.85    0.11
  -1  -3  -6    1.62    0.13
  -1  -3  -6    1.47    0.22
   1   3   6    1.60    0.15
   1   3   6    1.65    0.17
  -2  -3  -6  106.82    2.44
  -2  -3  -6  113.17    3.46
  -2  -3  -6  112.70    2.72
   2   3   6  111.26    3.17
  -3  -3  -6  107.02    2.69
  -3  -3  -6  111.33    3.43
  -3  -3  -6  106.48    2.42
   3   3   6  113.43    3.14
  -4  -3  -6   26.24    0.97
  -4  -3  -6   23.95    0.64
   4   3   6   25.21    0.88
  -6  -3  -6    1.78    0.23
  -6  -3  -6    1.89    0.18
   6   3   6    1.52    0.20
   6   3   6    1.75    0.19
  -7  -3  -6   19.46    0.62
  -7  -3  -6   19.39    0.68
  -7  -3  -6   19.07    0.74
   7   3   6   20.00    0.79
   7   3   6   20.25    0.92
   7   3   6   18.61    0.64
  -8  -3  -6    2.02    0.20
  -8  -3  -6    2.20    0.16
  -8  -3  -6    1.79    0.21
  -8  -3  -6    2.18    0.19
   8   3   6    2.05    0.21
   8   3   6    1.87    0.15
  -9  -3  -6    5.58    0.23
  -9  -3  -6    5.16    0.28
  -9  -3  -6    5.53    0.27
  -9  -3  -6    5.64    0.30
   9   3   6    5.42    0.30
   9   3   6    4.49    0.28
   9   3   6    5.10    0.33
  -4   4   6    0.13    0.09
  -4   4   6    0.21    0.08
  -4   4   6    0.12    0.05
   3  -4  -6   32.89    1.23
   3  -4  -6   32.29    0.93
  -3   4   6   34.40    0.90
  -3   4   6   33.60    0.99
  -3   4   6   33.98    1.05
   2  -4  -6    1.92    0.19
   2  -4  -6    1.69    0.23
   2  -4  -6    1.53    0.20
  -2   4   6    1.77    0.19
  -2   4   6    1.68    0.15
   1  -4  -6    3.73    0.28
   1  -4  -6    3.76    0.32
   1  -4  -6    3.82    0.28
  -1   4   6    3.83    0.26
  -1   4   6    3.29    0.20
   0  -4  -6    7.24    0.27
   0  -4  -6    6.27    0.37
   0   4   6    7.31    0.33
   0   4   6    7.65    0.40
  -1  -4  -6   15.43    0.48
  -1  -4  -6   14.47    0.64
   1   4   6   14.64    0.61
  -2  -4  -6   48.69    1.67
  -2  -4  -6   48.23    1.27
   2   4   6   48.55    1.55
  -3  -4  -6   53.55    1.40
  -3  -4  -6   54.43    1.84
   3   4   6   53.19    1.69
  -4  -4  -6   23.89    0.74
  -4  -4  -6   25.69    0.99
   4   4   6   24.51    0.90
  -5  -4  -6    0.05    0.07
  -5  -4  -6    0.08    0.10
  -5  -4  -6    0.00    0.08
  -5  -4  -6    0.05    0.07
  -5  -4  -6    0.15    0.09
  -6  -4  -6   76.15    2.00
  -6  -4  -6   80.97    2.23
  -6  -4  -6   79.20    2.14
  -6  -4  -6   78.49    2.04
  -6  -4  -6   78.52    2.23
   6   4   6   78.76    2.11
  -7  -4  -6    4.33    0.31
  -7  -4  -6    4.59    0.22
  -7  -4  -6    4.47    0.35
  -7  -4  -6    4.78    0.31
  -7  -4  -6    4.62    0.26
   7   4   6    4.42    0.31
   7   4   6    4.55    0.28
  -8  -4  -6   36.62    1.11
  -8  -4  -6   35.53    1.15
  -8  -4  -6   35.89    1.04
  -8  -4  -6   35.82    1.17
   8   4   6   35.42    1.03
   8   4   6   34.97    1.20
  -9  -4  -6   22.20    0.73
  -9  -4  -6   21.54    0.68
  -9  -4  -6   21.31    0.60
  -9  -4  -6   22.74    0.74
   9   4   6   20.67    0.75
   9   4   6   21.80    0.57
   9   4   6   20.86    0.86
  -3   5   6    7.87    0.26
  -3   5   6    8.85    0.36
  -3   5   6    8.18    0.31
   2  -5  -6    1.35    0.19
   2  -5  -6    1.36    0.12
  -2   5   6    1.31    0.15
  -2   5   6    1.20    0.13
   1  -5  -6   10.19    0.49
   1  -5  -6    9.76    0.40
  -1   5   6    9.75    0.38
  -1   5   6   10.27    0.45
   0  -5  -6   13.54    0.53
   0  -5  -6   13.25    0.59
   0   5   6   12.87    0.53
   0   5   6   13.75    0.47
  -1  -5  -6    0.73    0.14
  -1  -5  -6    0.43    0.14
  -1  -5  -6    0.50    0.09
  -1  -5  -6    0.58    0.07
  -1  -5  -6    0.67    0.15
   1   5   6    0.91    0.17
   1   5   6    0.52    0.11
   1   5   6    0.75    0.15
  -2  -5  -6   43.49    1.53
  -2  -5  -6   45.22    1.41
  -2  -5  -6   42.13    1.11
   2   5   6   41.34    1.16
   2   5   6   42.94    1.43
  -3  -5  -6    0.50    0.09
  -3  -5  -6    0.44    0.13
   3   5   6    0.32    0.11
   3   5   6    0.34    0.10
  -4  -5  -6    5.41    0.35
  -4  -5  -6    5.79    0.27
  -4  -5  -6    5.13    0.25
  -4  -5  -6    5.95    0.39
   4   5   6    5.39    0.29
   4   5   6    5.65    0.25
   4   5   6    5.72    0.36
  -5  -5  -6   44.19    1.31
  -5  -5  -6   42.42    1.23
  -5  -5  -6   44.62    1.38
  -5  -5  -6   44.76    1.21
  -5  -5  -6   45.61    1.59
  -5  -5  -6   45.13    1.39
   5   5   6   43.63    1.30
   5   5   6   43.79    1.47
   5   5   6   41.52    1.23
  -6  -5  -6   14.64    0.61
  -6  -5  -6   14.31    0.61
  -6  -5  -6   14.89    0.56
  -6  -5  -6   14.96    0.52
  -6  -5  -6   14.31    0.51
   6   5   6   13.78    0.51
  -7  -5  -6    0.45    0.10
  -7  -5  -6    0.60    0.11
  -7  -5  -6    0.55    0.12
  -7  -5  -6    0.69    0.15
  -7  -5  -6    0.54    0.14
   7   5   6    0.46    0.07
   7   5   6    0.70    0.14
  -8  -5  -6   10.49    0.35
  -8  -5  -6   11.50    0.51
  -8  -5  -6   10.78    0.47
  -8  -5  -6   10.54    0.42
   8   5   6   11.13    0.44
  -9  -5  -6    2.48    0.17
  -9  -5  -6    2.25    0.13
  -9  -5  -6    2.38    0.20
   9   5   6    2.56    0.15
   2  -6  -6    0.16    0.07
  -2   6   6    0.09    0.04
  -2   6   6    0.07    0.08
  -2   6   6    0.12    0.06
   1  -6  -6   19.75    0.74
  -1   6   6   20.93    0.61
  -1   6   6   21.19    0.69
   0  -6  -6   11.36    0.50
   0  -6  -6   11.14    0.52
   0  -6  -6   11.13    0.41
   0   6   6   11.28    0.41
   0   6   6   11.20    0.47
  -1  -6  -6    0.28    0.10
  -1  -6  -6    0.12    0.11
  -1  -6  -6    0.37    0.11
   1   6   6    0.11    0.11
   1   6   6    0.24    0.09
   1   6   6    0.35    0.11
  -2  -6  -6   54.22    1.63
  -2  -6  -6   52.59    1.47
  -2  -6  -6   49.77    1.57
  -2  -6  -6   52.64    1.80
   2   6   6   50.89    1.50
   2   6   6   51.44    1.39
   2   6   6   49.87    1.69
  -3  -6  -6   16.36    0.67
  -3  -6  -6   16.03    0.63
  -3  -6  -6   17.28    0.77
   3   6   6   15.81    0.70
   3   6   6   15.88    0.59
   3   6   6   15.35    0.53
  -4  -6  -6   48.90    1.75
  -4  -6  -6   49.51    1.52
  -4  -6  -6   46.25    1.40
  -4  -6  -6   48.60    1.43
  -4  -6  -6   49.11    1.23
   4   6   6   49.10    1.29
   4   6   6   48.48    1.40
   4   6   6   47.90    1.47
   4   6   6   49.55    1.62
  -5  -6  -6    0.09    0.10
  -5  -6  -6    0.86    0.18
  -5  -6  -6    0.15    0.07
  -5  -6  -6    0.08    0.10
  -5  -6  -6    0.17    0.07
   5   6   6    0.13    0.10
   5   6   6    0.08    0.07
   5   6   6    0.64    0.16
  -6  -6  -6    0.17    0.09
  -6  -6  -6    0.12    0.10
  -6  -6  -6    0.22    0.07
  -6  -6  -6    0.08    0.12
  -6  -6  -6    0.13    0.07
   6   6   6    0.16    0.08
   6   6   6    0.13    0.07
  -7  -6  -6    0.39    0.11
  -7  -6  -6    0.30    0.07
  -7  -6  -6    0.25    0.10
   7   6   6    0.32    0.07
  -8  -6  -6    1.15    0.13
  -8  -6  -6    0.72    0.14
   8   6   6    1.07    0.16
  -9  -6  -6    3.69    0.22
   9   6   6    3.03    0.17
   1  -7  -6    4.72    0.21
  -1   7   6    4.86    0.24
  -1   7   6    4.95    0.22
  -1   7   6    4.83    0.18
   0  -7  -6    6.78    0.36
   0  -7  -6    6.45    0.30
   0   7   6    7.22    0.32
   0   7   6    6.57    0.26
  -1  -7  -6   44.74    1.10
  -1  -7  -6   43.71    1.39
  -1  -7  -6   45.30    1.35
   1   7   6   44.51    1.19
   1   7   6   44.68    1.30
  -2  -7  -6    2.54    0.25
  -2  -7  -6    2.58    0.18
  -2  -7  -6    2.51    0.23
   2   7   6    2.53    0.18
   2   7   6    2.93    0.22
  -3  -7  -6   32.91    1.09
  -3  -7  -6   32.76    0.96
  -3  -7  -6   32.17    1.12
  -3  -7  -6   30.36    1.21
   3   7   6   31.78    1.00
   3   7   6   32.14    0.91
  -4  -7  -6   46.53    1.43
  -4  -7  -6   41.76    1.61
  -4  -7  -6   45.22    1.30
   4   7   6   45.50    1.20
   4   7   6   45.00    1.38
   4   7   6   44.71    1.31
  -5  -7  -6    0.60    0.14
  -5  -7  -6    0.53    0.13
  -5  -7  -6    0.81    0.19
   5   7   6    0.75    0.14
   5   7   6    0.93    0.14
  -6  -7  -6   29.55    1.03
  -6  -7  -6   30.27    0.96
   6   7   6   30.46    0.94
   6   7   6   30.29    0.87
  -7  -7  -6    1.89    0.21
  -7  -7  -6    1.55    0.21
   7   7   6    1.76    0.14
  -8  -7  -6    3.27    0.23
  -9  -7  -6    3.46    0.20
   9   7   6    2.95    0.16
  -1  -8  -6    4.89    0.23
   1   8   6    4.85    0.25
   1   8   6    5.02    0.23
   1   8   6    4.74    0.19
  -2  -8  -6    1.00    0.13
  -2  -8  -6    0.93    0.14
  -2  -8  -6    1.02    0.14
   2   8   6    0.96    0.13
   2   8   6    1.06    0.15
   2   8   6    0.86    0.10
  -3  -8  -6   17.98    0.70
  -3  -8  -6   18.42    0.68
   3   8   6   18.80    0.62
   3   8   6   18.75    0.55
   3   8   6   17.98    0.66
  -4  -8  -6    0.05    0.09
  -4  -8  -6    0.02    0.05
  -4  -8  -6    0.07    0.09
   4   8   6    0.04    0.07
   4   8   6    0.13    0.07
   4   8   6    0.00    0.06
  -5  -8  -6    7.72    0.41
  -5  -8  -6    8.38    0.33
  -5  -8  -6    8.67    0.43
   5   8   6    8.51    0.38
   5   8   6    8.40    0.34
  -6  -8  -6    6.67    0.30
  -6  -8  -6    6.06    0.34
   6   8   6    6.64    0.30
   6   8   6    6.48    0.25
  -7  -8  -6    0.00    0.06
  -7  -8  -6   -0.03    0.07
   7   8   6    0.01    0.05
  -8  -8  -6    1.44    0.14
  -8  -8  -6    1.75    0.13
   3   9   6   11.04    0.36
   3   9   6   11.27    0.40
  -4  -9  -6    0.34    0.09
   4   9   6    0.37    0.09
   4   9   6    0.45    0.08
  -5  -9  -6    4.32    0.24
   5   9   6    4.73    0.22
   5   9   6    4.20    0.17
  -6  -9  -6    0.66    0.12
   6   9   6    0.69    0.10
  -4  -8   7    1.81    0.10
  -4  -8   7    1.63    0.09
  -3  -8   7   18.62    0.48
  -3  -8   7   17.96    0.50
  -5  -7   7    6.95    0.27
  -5  -7   7    7.25    0.28
  -5  -7   7    7.17    0.33
  -5  -7   7    8.89    0.43
  -4  -7   7    5.06    0.29
  -4  -7   7    5.55    0.24
  -4  -7   7    6.15    0.45
  -4  -7   7    5.72    0.23
  -3  -7   7   27.79    0.78
  -3  -7   7   30.58    1.14
  -3  -7   7   29.98    0.82
  -2  -7   7    0.61    0.08
  -2  -7   7    0.77    0.08
  -1  -7   7    8.11    0.25
  -1  -7   7    7.91    0.24
  -6  -6   7    8.74    0.38
  -5  -6   7    5.33    0.43
  -5  -6   7    4.32    0.24
  -5  -6   7    4.24    0.28
  -5  -6   7    4.93    0.24
  -4  -6   7   13.78    0.49
  -4  -6   7   14.11    0.74
  -4  -6   7   13.91    0.59
  -4  -6   7   13.43    0.71
  -4  -6   7   14.42    0.48
  -3  -6   7    3.55    0.38
  -3  -6   7    3.60    0.24
  -3  -6   7    3.14    0.25
  -3  -6   7    3.58    0.40
  -2  -6   7    0.60    0.16
  -2  -6   7    0.67    0.29
  -2  -6   7    0.57    0.12
  -1  -6   7    0.16    0.24
  -1  -6   7    0.04    0.12
  -1  -6   7    0.07    0.07
   6   5  -7    6.82    0.36
  -6  -5   7    7.06    0.35
   5   5  -7    3.20    0.32
  -5  -5   7    2.70    0.24
  -5  -5   7    3.19    0.33
   4   5  -7    9.16    0.61
  -4  -5   7   10.01    0.63
  -4  -5   7   10.21    0.50
  -4  -5   7   10.11    0.42
  -4  -5   7   10.40    0.66
  -3  -5   7   16.68    0.89
  -3  -5   7   14.86    0.81
  -3  -5   7   16.06    0.80
  -3  -5   7   14.76    0.54
  -3  -5   7   16.69    0.76
  -3  -5   7   16.69    0.68
  -2  -5   7   24.29    1.03
  -2  -5   7   25.13    0.95
  -2  -5   7   25.62    1.16
  -2  -5   7   24.53    0.74
  -2  -5   7   25.31    1.08
  -1  -5   7    5.41    0.24
  -1  -5   7    5.55    0.40
  -1  -5   7    5.32    0.40
  -1  -5   7    5.21    0.36
   0  -5   7   10.98    0.60
   0  -5   7   11.19    0.59
   7   4  -7   18.89    0.60
   7   4  -7   18.91    0.67
  -7  -4   7   19.51    0.65
   6   4  -7    0.28    0.11
   6   4  -7    0.04    0.08
  -6  -4   7    0.05    0.04
  -6  -4   7    0.10    0.06
   5   4  -7    0.20    0.22
  -5  -4   7    0.03    0.14
  -5  -4   7    0.21    0.10
  -5  -4   7    0.22    0.06
   4   4  -7   12.52    0.70
  -4  -4   7   11.47    0.45
  -4  -4   7   11.36    0.34
  -4  -4   7   11.89    0.55
  -4  -4   7   10.85    0.68
  -4  -4   7   10.97    0.63
  -3  -4   7    4.35    0.31
  -3  -4   7    4.36    0.33
  -3  -4   7    3.80    0.25
  -3  -4   7    4.15    0.42
  -3  -4   7    4.13    0.31
  -3  -4   7    4.14    0.45
  -3  -4   7    4.45    0.41
  -2  -4   7   34.77    1.27
  -2  -4   7   31.46    1.38
  -2  -4   7   34.15    1.30
  -2  -4   7   33.72    1.19
  -2  -4   7   35.57    1.30
  -2  -4   7   34.76    0.96
  -1  -4   7    0.50    0.14
  -1  -4   7    0.38    0.14
  -1  -4   7    0.27    0.07
  -1  -4   7    0.27    0.10
  -1  -4   7    0.12    0.10
   0  -4   7   29.59    1.10
   0  -4   7   29.96    1.05
   0  -4   7   30.54    1.17
   0  -4   7   28.80    1.16
   0  -4   7   29.63    1.21
   4  -4   7    4.62    0.17
   5  -4   7    0.21    0.04
   7   3  -7    1.28    0.13
  -7  -3   7    1.50    0.13
  -7  -3   7    1.60    0.10
   6   3  -7    0.89    0.14
   6   3  -7    1.33    0.19
  -6  -3   7    0.81    0.12
  -6  -3   7    1.12    0.14
   5   3  -7   23.45    0.93
  -5  -3   7   23.79    0.88
  -5  -3   7   22.69    0.74
   4   3  -7    2.50    0.49
  -4  -3   7    1.25    0.14
  -4  -3   7    1.64    0.21
  -4  -3   7    1.26    0.28
  -3  -3   7   37.86    1.48
  -3  -3   7   38.02    1.40
  -3  -3   7   38.58    1.07
  -3  -3   7   37.75    1.03
  -3  -3   7   36.66    1.35
  -3  -3   7   37.68    1.29
  -3  -3   7   38.39    1.39
  -3  -3   7   38.07    1.25
  -2  -3   7   45.13    1.46
  -2  -3   7   41.64    1.50
  -2  -3   7   46.79    1.59
  -1  -3   7    3.94    0.28
  -1  -3   7    3.78    0.28
  -1  -3   7    3.49    0.29
   0  -3   7   68.24    2.22
   0  -3   7   67.96    2.01
   0  -3   7   66.39    1.99
   0  -3   7   61.89    2.07
   1  -3   7   64.02    1.91
   1  -3   7   63.03    2.11
   1  -3   7   62.82    1.89
   1  -3   7   59.66    1.98
   2  -3   7   69.28    2.41
   2  -3   7   68.08    2.39
   2  -3   7   69.14    2.18
   3  -3   7   28.86    1.19
   3  -3   7   29.65    1.10
   4  -3   7   40.55    1.44
   4  -3   7   43.31    1.08
   4  -3   7   41.27    1.29
   4  -3   7   42.27    1.59
   5  -3   7   13.40    0.41
   5  -3   7   12.96    0.64
   6  -3   7    8.62    0.28
   6  -3   7    9.05    0.44
  -7  -2   7    7.20    0.26
  -7  -2   7    7.66    0.32
   6   2  -7   11.96    0.46
   6   2  -7   11.05    0.51
  -6  -2   7   11.74    0.50
  -6  -2   7   11.52    0.45
   5   2  -7    0.34    0.15
   5   2  -7    0.18    0.14
  -5  -2   7    0.12    0.09
  -5  -2   7    0.04    0.09
   4   2  -7    5.21    0.31
   4   2  -7    5.61    0.55
  -4  -2   7    5.25    0.40
  -4  -2   7    5.73    0.35
  -4  -2   7    5.11    0.30
   3   2  -7   13.00    0.54
  -3  -2   7   15.01    0.62
  -3  -2   7   14.33    0.52
  -3  -2   7   14.48    0.72
  -3  -2   7   14.59    0.67
  -3  -2   7   13.49    0.62
  -3  -2   7   14.23    0.61
   2   2  -7    6.06    0.40
  -2  -2   7    6.01    0.42
  -2  -2   7    6.49    0.36
  -2  -2   7    7.56    0.42
  -2  -2   7    6.20    0.36
   1   2  -7   88.21    2.94
  -1  -2   7   96.42    2.78
  -1  -2   7   95.18    3.03
  -1  -2   7  101.33    2.79
   0  -2   7    2.39    0.21
   0  -2   7    2.38    0.23
   0  -2   7    2.97    0.22
   1  -2   7    0.38    0.10
   1  -2   7    0.19    0.07
   1  -2   7    0.14    0.09
   2  -2   7    1.66    0.19
   2  -2   7    1.64    0.21
   2  -2   7    1.69    0.18
   3  -2   7   33.79    1.37
   3  -2   7   31.64    1.17
   4  -2   7    0.15    0.05
   4  -2   7    0.08    0.13
   4  -2   7    0.17    0.05
   4  -2   7    0.16    0.09
   4  -2   7    0.07    0.11
   4  -2   7    0.26    0.11
   5  -2   7    2.30    0.13
   5  -2   7    1.76    0.20
   5  -2   7    2.60    0.29
   5  -2   7    1.86    0.24
   5  -2   7    2.37    0.26
   5  -2   7    2.19    0.14
   6  -2   7   15.18    0.71
   6  -2   7   13.96    0.62
   6  -2   7   14.87    0.46
   7  -2   7    8.43    0.42
   7  -2   7    8.38    0.28
   6   1  -7    0.02    0.08
   6   1  -7    0.09    0.06
  -6  -1   7    0.11    0.08
  -6  -1   7    0.01    0.09
   5   1  -7    9.46    0.44
   5   1  -7    9.27    0.48
   5   1  -7    9.35    0.51
  -5  -1   7    9.08    0.44
  -5  -1   7    9.14    0.31
   4   1  -7   15.97    0.74
   4   1  -7   14.88    0.69
   4   1  -7   15.47    0.57
   4   1  -7   16.62    0.79
  -4  -1   7   15.66    0.53
  -4  -1   7   16.10    0.62
   3   1  -7    6.55    0.35
   3   1  -7    6.92    0.36
   3   1  -7    6.74    0.43
  -3  -1   7    6.51    0.29
  -3  -1   7    6.82    0.37
   2   1  -7    7.75    0.45
  -2  -1   7    7.81    0.39
  -2  -1   7    6.95    0.39
   1   1  -7   29.21    1.09
  -1  -1   7   30.90    1.11
  -1  -1   7   31.04    1.03
  -1  -1   7   28.97    1.01
   0  -1   7   13.21    0.59
   0  -1   7   14.22    0.55
   0  -1   7   12.82    0.53
   1  -1   7   12.01    0.51
   1  -1   7   13.53    0.53
   1  -1   7   13.08    0.59
   2  -1   7   27.55    0.96
   2  -1   7   29.89    0.95
   2  -1   7   28.77    1.08
   3  -1   7   16.10    0.70
   3  -1   7   14.73    0.55
   3  -1   7   14.49    0.60
   4  -1   7    0.50    0.16
   4  -1   7    0.40    0.12
   4  -1   7    0.26    0.06
   4  -1   7    0.37    0.10
   4  -1   7    0.33    0.07
   4  -1   7    0.32    0.15
   5  -1   7   11.19    0.39
   5  -1   7   10.94    0.63
   5  -1   7   11.73    0.58
   5  -1   7   11.48    0.62
   5  -1   7   11.12    0.38
   6  -1   7   10.28    0.36
   6  -1   7   10.30    0.58
   6  -1   7   10.58    0.38
   6  -1   7   10.83    0.59
   6  -1   7   11.00    0.55
   7  -1   7   16.11    0.71
   7  -1   7   15.70    0.48
   7  -1   7   15.07    0.67
   7  -1   7   15.29    0.45
   7  -1   7   15.16    0.63
   6   0  -7    0.37    0.13
   6   0  -7    0.39    0.10
   5   0  -7   21.27    0.72
   5   0  -7   22.48    0.91
   5   0  -7   22.95    0.99
  -5   0   7   22.45    0.71
   4   0  -7    0.23    0.14
   4   0  -7    0.29    0.14
   4   0  -7    0.13    0.08
   4   0  -7    0.17    0.11
   4   0  -7    0.20    0.09
   4   0  -7    0.19    0.11
  -4   0   7    0.05    0.06
  -4   0   7    0.05    0.09
   3   0  -7   49.55    1.69
   3   0  -7   47.83    1.38
   3   0  -7   47.01    1.32
   3   0  -7   49.58    1.63
   3   0  -7   48.04    1.83
  -3   0   7   48.19    1.42
  -3   0   7   46.44    1.33
   2   0  -7    1.72    0.21
   2   0  -7    1.50    0.12
  -2   0   7    1.75    0.18
  -2   0   7    1.58    0.19
   1   0  -7   29.65    1.10
   1   0  -7   29.64    0.75
  -1   0   7   30.29    1.09
  -1   0   7   28.98    1.01
  -1   0   7   30.15    1.01
   0   0   7  150.68    4.27
   0   0   7  151.93    4.29
   0   0   7  155.36    4.67
   1   0   7   30.37    0.98
   1   0   7   29.94    0.98
   1   0   7   28.62    1.07
   2   0   7   64.23    1.82
   2   0   7   58.34    1.82
   3   0   7    0.37    0.09
   4   0   7   37.13    1.04
   4   0   7   39.60    1.30
   4   0   7   39.18    1.32
   5   0   7    4.68    0.36
   5   0   7    4.05    0.32
   5   0   7    4.14    0.21
   5   0   7    4.35    0.22
   5   0   7    3.71    0.36
   5   0   7    4.30    0.31
   6   0   7   20.57    0.93
   6   0   7   21.02    0.97
   6   0   7   21.11    0.64
   6   0   7   21.24    0.85
   6   0   7   21.46    0.64
   6   0   7   20.93    0.87
  -7   0  -7   10.61    0.40
   7   0   7   10.43    0.38
   7   0   7   10.86    0.59
   7   0   7   11.18    0.54
   7   0   7   10.41    0.38
  -8   0  -7    0.92    0.12
  -8   0  -7    1.33    0.11
   8   0   7    1.33    0.17
   8   0   7    1.21    0.10
   8   0   7    1.22    0.16
   8   0   7    1.32    0.15
   6  -1  -7   13.32    0.57
   6  -1  -7   13.27    0.40
   5  -1  -7    2.07    0.23
   5  -1  -7    1.76    0.21
   5  -1  -7    1.67    0.17
  -5   1   7    1.69    0.11
  -5   1   7    1.83    0.16
   4  -1  -7    7.99    0.31
   4  -1  -7    8.04    0.49
   4  -1  -7    8.37    0.53
   4  -1  -7    8.07    0.37
  -4   1   7    8.43    0.39
  -4   1   7    7.93    0.34
   3  -1  -7   23.42    1.06
   3  -1  -7   22.88    0.72
   3  -1  -7   24.53    0.98
   3  -1  -7   22.78    0.83
  -3   1   7   23.26    0.69
  -3   1   7   23.54    0.82
  -3   1   7   24.41    0.77
   2  -1  -7    0.47    0.08
   2  -1  -7    0.78    0.18
   2  -1  -7    0.63    0.11
  -2   1   7    0.51    0.12
  -2   1   7    0.84    0.14
   1  -1  -7   78.28    2.52
   1  -1  -7   77.37    1.78
   1  -1  -7   80.27    2.04
  -1   1   7   80.17    2.32
  -1   1   7   77.33    2.34
   0  -1  -7    8.37    0.28
   0  -1  -7    8.45    0.45
   0   1   7    8.81    0.41
   0   1   7    8.26    0.39
   1   1   7   23.15    0.81
   1   1   7   24.70    0.84
   2   1   7   42.42    1.32
   2   1   7   41.24    1.30
   3   1   7   91.93    2.62
   3   1   7   91.20    2.65
   5   1   7   44.61    1.51
   5   1   7   47.10    1.49
   5   1   7   43.41    1.17
   5   1   7   44.75    1.20
   5   1   7   44.92    1.21
   5   1   7   45.76    1.69
   6   1   7   29.85    1.10
   6   1   7   28.26    0.84
   6   1   7   29.54    1.08
   6   1   7   28.88    1.22
   6   1   7   29.71    0.85
  -7  -1  -7    5.73    0.29
   7   1   7    5.93    0.39
   7   1   7    6.00    0.27
   7   1   7    5.84    0.37
   7   1   7    5.78    0.42
   7   1   7    5.89    0.28
  -8  -1  -7   22.52    0.78
  -8  -1  -7   23.79    0.69
  -8  -1  -7   25.32    0.79
   8   1   7   23.75    0.70
   8   1   7   23.35    0.68
   8   1   7   23.54    0.88
   8   1   7   24.07    0.97
   5  -2  -7   32.86    1.23
   5  -2  -7   33.36    0.91
  -5   2   7   32.84    0.90
  -5   2   7   32.97    0.98
   4  -2  -7   40.91    1.50
   4  -2  -7   44.26    1.62
   4  -2  -7   43.55    1.24
  -4   2   7   43.02    1.14
  -4   2   7   41.04    1.22
  -4   2   7   41.98    1.30
   3  -2  -7   43.33    1.33
   3  -2  -7   45.41    1.74
   3  -2  -7   47.41    1.63
   3  -2  -7   45.41    1.18
  -3   2   7   44.85    1.26
  -3   2   7   45.61    1.33
  -3   2   7   45.26    1.41
   2  -2  -7    7.22    0.46
   2  -2  -7    6.98    0.28
   2  -2  -7    6.79    0.49
   2  -2  -7    7.11    0.38
   2  -2  -7    6.97    0.30
  -2   2   7    6.98    0.31
  -2   2   7    6.99    0.35
   1  -2  -7    4.88    0.25
   1  -2  -7    4.66    0.37
  -1   2   7    4.94    0.30
   0  -2  -7   51.28    1.81
   0  -2  -7   51.54    1.25
   0  -2  -7   57.66    1.44
   0   2   7   58.13    1.68
   0   2   7   54.02    1.67
  -1  -2  -7    3.79    0.16
  -1  -2  -7    3.67    0.28
   1   2   7    3.58    0.23
   1   2   7    3.65    0.25
  -2  -2  -7   92.35    2.10
   2   2   7   92.84    2.70
   2   2   7   96.94    2.73
  -3  -2  -7   65.66    2.13
   3   2   7   64.91    1.93
   3   2   7   62.36    1.90
  -4  -2  -7   95.85    3.05
  -5  -2  -7   69.96    2.18
   5   2   7   71.39    1.82
   5   2   7   73.26    2.18
  -6  -2  -7    1.01    0.18
  -6  -2  -7    0.92    0.16
   6   2   7    1.11    0.13
   6   2   7    1.02    0.14
   6   2   7    0.92    0.17
   6   2   7    1.09    0.15
   6   2   7    0.81    0.19
  -7  -2  -7   44.45    1.22
  -7  -2  -7   44.96    1.38
   7   2   7   44.10    1.27
   7   2   7   44.74    1.48
   7   2   7   45.59    1.14
   7   2   7   43.83    1.23
  -8  -2  -7    1.18    0.13
  -8  -2  -7    0.88    0.15
  -8  -2  -7    1.01    0.16
   8   2   7    0.79    0.15
   8   2   7    1.03    0.13
   8   2   7    0.95    0.17
   8   2   7    0.94    0.18
  -9  -2  -7    7.45    0.28
  -9  -2  -7    5.99    0.28
  -9  -2  -7    8.07    0.32
   9   2   7    7.81    0.38
   9   2   7    6.90    0.33
  -5   3   7   15.90    0.48
   4  -3  -7    2.21    0.24
   4  -3  -7    2.57    0.17
   4  -3  -7    2.17    0.22
  -4   3   7    2.39    0.17
  -4   3   7    2.56    0.20
  -4   3   7    2.28    0.13
   3  -3  -7    0.03    0.06
   3  -3  -7    0.08    0.12
   3  -3  -7    0.07    0.11
  -3   3   7    0.03    0.08
  -3   3   7    0.48    0.14
  -3   3   7    0.14    0.08
   2  -3  -7   43.95    1.18
   2  -3  -7   47.97    1.78
   2  -3  -7   46.64    1.39
   2  -3  -7   50.27    1.69
   2  -3  -7   44.77    1.35
  -2   3   7   47.36    1.40
  -2   3   7   48.59    1.22
  -2   3   7   46.25    1.32
   1  -3  -7    1.72    0.19
   1  -3  -7    1.80    0.16
   1  -3  -7    1.92    0.24
   1  -3  -7    1.86    0.14
  -1   3   7    1.62    0.14
  -1   3   7    1.95    0.21
  -1   3   7    1.96    0.20
  -1   3   7    1.77    0.17
   0  -3  -7   29.35    1.11
   0  -3  -7   29.24    0.82
   0  -3  -7   26.93    1.06
   0   3   7   28.31    0.99
  -1  -3  -7   87.57    2.81
  -1  -3  -7   88.30    1.95
  -1  -3  -7   89.93    2.20
  -1  -3  -7   86.80    2.78
   1   3   7   86.63    2.59
  -2  -3  -7   21.28    0.57
  -2  -3  -7   23.49    0.91
  -2  -3  -7   22.55    0.87
  -2  -3  -7   22.71    0.69
   2   3   7   22.65    0.83
  -3  -3  -7   13.23    0.38
  -3  -3  -7   12.33    0.60
   3   3   7   13.34    0.56
  -4  -3  -7   30.54    0.78
  -4  -3  -7   32.46    1.17
   4   3   7   29.31    1.05
  -5  -3  -7   14.77    0.59
  -5  -3  -7   14.14    0.49
  -6  -3  -7  108.38    2.73
  -6  -3  -7  107.51    2.95
   6   3   7  111.14    3.60
   6   3   7  105.59    3.17
   6   3   7  109.84    2.78
  -7  -3  -7    2.50    0.24
  -7  -3  -7    2.26    0.21
  -7  -3  -7    2.42    0.19
   7   3   7    2.18    0.17
   7   3   7    2.27    0.23
  -8  -3  -7    8.28    0.41
  -8  -3  -7    8.80    0.38
  -8  -3  -7    8.41    0.42
  -8  -3  -7    8.89    0.33
   8   3   7    9.36    0.46
   8   3   7    8.68    0.28
  -9  -3  -7   28.06    0.82
  -9  -3  -7   25.41    0.82
  -9  -3  -7   27.36    0.86
  -9  -3  -7   27.30    0.76
   9   3   7   24.40    0.99
   9   3   7   27.03    0.90
  -4   4   7    5.76    0.22
   3  -4  -7   36.29    1.35
   3  -4  -7   37.95    1.05
  -3   4   7   38.43    1.21
  -3   4   7   41.18    1.09
  -3   4   7   40.65    1.15
   2  -4  -7   29.92    0.91
   2  -4  -7   28.89    1.13
  -2   4   7   28.86    0.94
  -2   4   7   28.57    0.79
  -2   4   7   29.62    0.89
   1  -4  -7    0.05    0.11
   1  -4  -7    0.11    0.09
  -1   4   7    0.06    0.10
  -1   4   7    0.05    0.08
  -1   4   7    0.10    0.07
   0  -4  -7   10.16    0.36
   0  -4  -7   10.04    0.36
   0  -4  -7   10.39    0.49
   0  -4  -7   10.50    0.42
   0  -4  -7   10.02    0.54
   0   4   7   10.31    0.42
   0   4   7   10.28    0.50
   0   4   7    9.93    0.37
   0   4   7    9.87    0.47
  -1  -4  -7    0.28    0.12
  -1  -4  -7    0.54    0.09
   1   4   7    1.09    0.15
   1   4   7    0.64    0.11
   1   4   7    0.28    0.09
  -2  -4  -7    5.37    0.26
  -2  -4  -7    5.26    0.37
   2   4   7    4.98    0.33
  -3  -4  -7   99.21    2.46
  -3  -4  -7   98.74    3.17
   3   4   7   97.69    2.90
  -4  -4  -7    8.84    0.38
  -4  -4  -7    9.07    0.50
   4   4   7    9.01    0.46
  -5  -4  -7    2.31    0.24
  -5  -4  -7    2.57    0.22
  -5  -4  -7    2.08    0.18
  -5  -4  -7    2.41    0.20
  -5  -4  -7    2.27    0.20
  -5  -4  -7    2.53    0.26
   5   4   7    2.12    0.16
  -6  -4  -7   26.46    0.92
  -6  -4  -7   26.01    0.77
  -6  -4  -7   25.50    0.84
  -6  -4  -7   27.45    0.91
   6   4   7   26.19    0.68
   6   4   7   25.47    0.84
  -7  -4  -7    8.24    0.44
  -7  -4  -7    8.73    0.38
  -7  -4  -7    9.16    0.43
  -7  -4  -7    9.12    0.34
   7   4   7    8.86    0.39
  -8  -4  -7    0.12    0.09
  -8  -4  -7    0.04    0.11
  -8  -4  -7    0.16    0.07
  -8  -4  -7    0.23    0.10
   8   4   7    0.15    0.07
   8   4   7    0.23    0.09
  -9  -4  -7    3.17    0.14
  -9  -4  -7    3.11    0.21
  -9  -4  -7    3.57    0.19
  -9  -4  -7    3.86    0.23
   9   4   7    2.97    0.24
  -3   5   7    9.38    0.29
  -3   5   7   10.08    0.37
  -3   5   7    7.91    0.31
   2  -5  -7   35.18    0.91
  -2   5   7   32.36    0.87
  -2   5   7   34.25    1.03
  -2   5   7   34.29    0.97
   1  -5  -7   38.49    1.26
   1  -5  -7   41.47    1.15
  -1   5   7   40.13    1.17
  -1   5   7   39.22    1.23
  -1   5   7   41.19    1.07
   0  -5  -7    1.97    0.21
   0  -5  -7    2.33    0.24
   0   5   7    2.25    0.17
   0   5   7    2.32    0.20
   0   5   7    2.26    0.25
  -1  -5  -7   15.92    0.44
  -1  -5  -7   15.48    0.51
  -1  -5  -7   14.98    0.60
  -1  -5  -7   16.16    0.67
   1   5   7   15.75    0.67
   1   5   7   14.96    0.50
   1   5   7   15.17    0.57
   1   5   7   15.38    0.62
  -2  -5  -7   26.90    0.88
  -2  -5  -7   26.25    0.79
  -2  -5  -7   26.41    0.75
  -2  -5  -7   26.20    0.93
  -2  -5  -7   28.00    1.07
   2   5   7   26.07    0.76
   2   5   7   27.44    0.91
   2   5   7   26.59    0.84
   2   5   7   26.79    1.00
  -3  -5  -7    0.58    0.15
  -3  -5  -7    0.69    0.13
  -3  -5  -7    0.86    0.18
  -3  -5  -7    0.55    0.10
  -3  -5  -7    0.58    0.15
   3   5   7    0.58    0.12
   3   5   7    0.63    0.14
   3   5   7    0.62    0.11
   3   5   7    0.65    0.14
  -4  -5  -7    9.51    0.54
  -4  -5  -7   10.14    0.48
  -4  -5  -7   10.23    0.39
  -4  -5  -7   10.13    0.49
  -4  -5  -7    9.22    0.37
  -4  -5  -7   10.03    0.43
   4   5   7    9.66    0.38
   4   5   7   10.67    0.53
   4   5   7    9.63    0.44
  -5  -5  -7    6.14    0.38
  -5  -5  -7    6.23    0.42
  -5  -5  -7    6.58    0.38
  -5  -5  -7    6.52    0.34
  -5  -5  -7    6.21    0.30
  -5  -5  -7    6.11    0.29
   5   5   7    6.00    0.30
   5   5   7    6.20    0.25
   5   5   7    5.86    0.39
  -6  -5  -7    5.70    0.29
  -6  -5  -7    5.69    0.33
  -6  -5  -7    5.45    0.35
  -6  -5  -7    5.60    0.30
  -6  -5  -7    5.41    0.35
   6   5   7    5.81    0.24
  -7  -5  -7    1.89    0.16
  -7  -5  -7    1.87    0.20
  -7  -5  -7    2.08    0.22
  -7  -5  -7    1.81    0.20
   7   5   7    1.86    0.21
  -8  -5  -7    0.44    0.08
  -8  -5  -7    0.45    0.11
  -8  -5  -7    0.47    0.12
  -8  -5  -7    0.36    0.09
   8   5   7    0.28    0.10
  -9  -5  -7    0.06    0.07
  -9  -5  -7    0.15    0.06
  -9  -5  -7    0.09    0.05
   9   5   7    0.17    0.05
  -2   6   7    0.64    0.08
  -2   6   7    0.69    0.10
  -2   6   7    0.56    0.08
  -1   6   7    3.50    0.23
  -1   6   7    3.47    0.20
  -1   6   7    3.19    0.15
   0  -6  -7    0.17    0.10
   0  -6  -7    0.10    0.07
   0   6   7    0.07    0.06
   0   6   7    0.00    0.09
   0   6   7    0.08    0.07
  -1  -6  -7    0.77    0.15
  -1  -6  -7    0.93    0.15
   1   6   7    1.00    0.15
   1   6   7    0.72    0.11
   1   6   7    0.91    0.17
  -2  -6  -7    6.81    0.40
  -2  -6  -7    7.09    0.37
  -2  -6  -7    6.95    0.40
   2   6   7    6.88    0.39
   2   6   7    6.62    0.34
   2   6   7    7.17    0.30
  -3  -6  -7    6.71    0.22
  -3  -6  -7    6.91    0.40
  -3  -6  -7    6.96    0.45
  -3  -6  -7    7.05    0.26
  -3  -6  -7    6.93    0.39
   3   6   7    6.61    0.27
   3   6   7    6.70    0.42
   3   6   7    6.43    0.32
   3   6   7    6.89    0.37
  -4  -6  -7    2.21    0.27
  -4  -6  -7    1.68    0.24
  -4  -6  -7    1.83    0.22
  -4  -6  -7    2.68    0.16
  -4  -6  -7    2.06    0.18
   4   6   7    1.77    0.20
   4   6   7    2.06    0.25
   4   6   7    1.88    0.17
  -5  -6  -7    3.68    0.26
  -5  -6  -7    3.58    0.20
  -5  -6  -7    3.57    0.30
  -5  -6  -7    3.76    0.20
  -5  -6  -7    3.41    0.32
   5   6   7    3.59    0.25
   5   6   7    3.83    0.21
  -6  -6  -7    8.45    0.51
  -6  -6  -7    8.85    0.46
  -6  -6  -7    8.91    0.34
  -6  -6  -7    8.52    0.40
  -6  -6  -7    9.08    0.35
   6   6   7    8.53    0.35
  -7  -6  -7    0.49    0.11
  -7  -6  -7    0.59    0.14
  -7  -6  -7    0.58    0.10
  -8  -6  -7    0.83    0.16
  -8  -6  -7    0.65    0.11
   8   6   7    0.69    0.12
  -9  -6  -7    0.79    0.11
   9   6   7    0.49    0.07
  -1   7   7    0.46    0.07
  -1   7   7    0.48    0.06
   0   7   7    1.63    0.14
   0   7   7    1.82    0.10
   0   7   7    1.95    0.14
  -1  -7  -7   10.22    0.30
  -1  -7  -7    9.15    0.44
   1   7   7    9.72    0.42
   1   7   7    9.96    0.33
   1   7   7   10.31    0.39
  -2  -7  -7    0.52    0.14
  -2  -7  -7    0.40    0.09
  -2  -7  -7    0.35    0.12
   2   7   7    0.36    0.10
   2   7   7    0.36    0.12
   2   7   7    0.32    0.08
  -3  -7  -7   28.71    1.02
  -3  -7  -7   29.46    0.99
  -3  -7  -7   29.41    0.90
   3   7   7   28.92    0.95
   3   7   7   29.92    0.81
   3   7   7   28.76    0.89
  -4  -7  -7    0.99    0.19
  -4  -7  -7    0.83    0.18
  -4  -7  -7    0.85    0.15
   4   7   7    0.94    0.13
   4   7   7    0.76    0.14
  -5  -7  -7    0.06    0.09
  -5  -7  -7    0.43    0.15
  -5  -7  -7    0.01    0.10
   5   7   7    0.01    0.07
   5   7   7    0.21    0.08
  -6  -7  -7   19.19    0.72
  -6  -7  -7   18.33    0.68
   6   7   7   18.52    0.61
  -7  -7  -7    6.66    0.34
  -7  -7  -7    7.32    0.38
  -8  -7  -7   11.23    0.46
   8   7   7   12.48    0.45
   1   8   7    7.03    0.28
   1   8   7    6.67    0.24
   2   8   7    5.82    0.25
   2   8   7    6.83    0.30
  -3  -8  -7   28.53    0.96
  -3  -8  -7   28.21    0.93
   3   8   7   31.18    0.92
   3   8   7   29.98    0.86
  -4  -8  -7   11.75    0.50
  -4  -8  -7   12.90    0.40
  -4  -8  -7   11.67    0.52
   4   8   7   11.90    0.46
   4   8   7   12.32    0.42
  -5  -8  -7    0.22    0.08
  -5  -8  -7    0.21    0.07
  -5  -8  -7    0.28    0.09
   5   8   7    0.30    0.08
   5   8   7    0.34    0.06
  -6  -8  -7    0.10    0.07
  -6  -8  -7    0.04    0.06
   6   8   7    0.13    0.05
  -7  -8  -7    0.06    0.05
  -7  -8  -7    0.01    0.07
  -8  -8  -7   23.29    0.64
  -4  -9  -7   20.30    0.62
   4   9   7   19.17    0.58
  -5  -9  -7   28.30    0.84
   5   9   7   28.64    0.79
  -4  -7   8    1.65    0.11
  -4  -7   8    1.85    0.28
  -4  -7   8    1.67    0.12
  -3  -7   8   28.17    1.03
  -3  -7   8   27.35    0.72
  -3  -7   8   27.31    0.75
  -2  -7   8    6.07    0.41
  -2  -7   8    6.55    0.23
  -2  -7   8    6.54    0.22
  -1  -7   8    4.00    0.14
  -5  -6   8   15.36    0.67
  -5  -6   8   15.27    0.58
  -5  -6   8   17.38    0.51
  -5  -6   8   17.82    0.50
  -4  -6   8   18.38    0.84
  -4  -6   8   18.65    0.58
  -4  -6   8   19.44    0.57
  -4  -6   8   18.31    0.83
  -3  -6   8    0.20    0.28
  -3  -6   8    0.02    0.16
  -3  -6   8    0.15    0.09
  -2  -6   8    4.30    0.40
  -2  -6   8    4.42    0.22
  -1  -6   8   18.82    0.82
  -1  -6   8   18.88    0.54
   6   5  -8    1.47    0.15
  -6  -5   8    1.17    0.12
   5   5  -8    2.53    0.23
  -5  -5   8    3.01    0.32
  -5  -5   8    2.03    0.18
   4   5  -8   18.60    0.81
  -4  -5   8   17.73    0.86
  -4  -5   8   18.37    0.60
  -4  -5   8   18.16    0.85
  -4  -5   8   15.27    0.66
  -3  -5   8   40.91    1.17
  -3  -5   8   45.25    1.67
  -3  -5   8   41.93    1.58
  -3  -5   8   41.05    1.54
  -2  -5   8   12.47    0.71
  -2  -5   8   13.71    0.81
  -2  -5   8   12.96    0.74
  -2  -5   8   13.11    0.67
  -2  -5   8   12.79    0.45
  -1  -5   8    9.42    0.69
  -1  -5   8    9.97    0.36
  -1  -5   8    9.51    0.56
  -1  -5   8   10.35    0.59
   0  -5   8    0.17    0.14
   0  -5   8    0.04    0.07
   0  -5   8    0.04    0.12
   6   4  -8   43.34    1.29
   6   4  -8   43.25    1.35
  -6  -4   8   43.23    1.30
   5   4  -8   19.67    0.79
  -5  -4   8   19.31    0.73
  -5  -4   8   19.94    0.85
   4   4  -8   11.90    0.71
  -4  -4   8   11.24    0.67
  -4  -4   8   10.64    0.52
  -4  -4   8   11.19    0.44
  -3  -4   8   19.07    0.84
  -3  -4   8   17.32    0.58
  -3  -4   8   15.94    0.84
  -3  -4   8   16.28    0.78
  -2  -4   8    4.90    0.53
  -2  -4   8    5.23    0.39
  -2  -4   8    5.35    0.28
  -2  -4   8    5.68    0.37
  -2  -4   8    5.76    0.50
  -2  -4   8    5.58    0.39
  -1  -4   8   10.49    0.59
  -1  -4   8   10.70    0.53
  -1  -4   8   10.99    0.60
  -1  -4   8   10.81    0.64
  -1  -4   8   10.16    0.37
  -1  -4   8   10.52    0.57
   0  -4   8   17.98    0.81
   0  -4   8   16.54    0.72
   0  -4   8   17.84    0.77
   0  -4   8   18.03    0.81
   0  -4   8   17.15    0.84
   1  -4   8   14.17    0.73
   1  -4   8   13.52    0.67
   1  -4   8   13.82    0.66
   6   3  -8    0.14    0.07
   6   3  -8    0.28    0.09
  -6  -3   8    0.11    0.04
  -6  -3   8    0.13    0.06
   5   3  -8    1.23    0.24
  -5  -3   8    1.19    0.12
  -5  -3   8    1.13    0.17
   4   3  -8    0.08    0.10
   4   3  -8    0.10    0.26
  -4  -3   8    0.22    0.09
  -4  -3   8    0.07    0.05
   3   3  -8    1.87    0.27
  -3  -3   8    2.90    0.22
  -3  -3   8    3.96    0.34
  -3  -3   8    2.55    0.24
  -3  -3   8    2.81    0.40
  -3  -3   8    2.66    0.41
  -3  -3   8    2.55    0.14
  -2  -3   8    7.39    0.33
  -2  -3   8    6.98    0.52
  -2  -3   8    7.84    0.44
  -2  -3   8    7.49    0.46
  -2  -3   8    8.62    0.46
  -2  -3   8    7.99    0.58
  -1  -3   8    7.86    0.31
  -1  -3   8    8.24    0.46
  -1  -3   8    9.14    0.51
  -1  -3   8    8.32    0.45
  -1  -3   8    9.88    0.52
  -1  -3   8    8.54    0.51
   0  -3   8   26.61    1.05
   0  -3   8   26.74    0.96
   0  -3   8   25.68    1.09
   0  -3   8   25.43    0.99
   0  -3   8   25.96    1.06
   1  -3   8   47.20    1.51
   1  -3   8   48.37    1.60
   1  -3   8   45.07    1.75
   1  -3   8   50.15    1.70
   1  -3   8   43.56    1.67
   1  -3   8   47.04    1.75
   2  -3   8    0.48    0.16
   2  -3   8    0.40    0.14
   2  -3   8    0.49    0.16
   2  -3   8    0.38    0.15
   3  -3   8    1.94    0.28
   3  -3   8    2.76    0.28
   3  -3   8    2.08    0.27
   4  -3   8    8.43    0.50
   4  -3   8    7.49    0.26
   4  -3   8    7.81    0.44
   5  -3   8    7.88    0.26
   5  -3   8    7.62    0.45
   6  -3   8    2.44    0.11
   6  -3   8    2.40    0.20
   6   2  -8    0.11    0.06
   6   2  -8    0.15    0.09
  -6  -2   8    0.10    0.06
  -6  -2   8    0.08    0.06
   5   2  -8    5.00    0.33
   5   2  -8    4.95    0.34
  -5  -2   8    5.11    0.27
  -5  -2   8    4.84    0.31
   4   2  -8   26.88    1.08
  -4  -2   8   24.68    0.80
  -4  -2   8   24.73    0.92
   3   2  -8   15.53    0.58
  -3  -2   8   15.49    0.54
  -3  -2   8   14.13    0.70
  -3  -2   8   14.91    0.53
  -3  -2   8   15.27    0.66
  -3  -2   8   15.58    0.75
   2   2  -8    0.49    0.16
  -2  -2   8    0.06    0.22
  -2  -2   8    0.10    0.09
  -2  -2   8    0.44    0.20
  -2  -2   8    0.20    0.11
  -2  -2   8    0.09    0.07
  -2  -2   8    0.31    0.20
  -2  -2   8    0.13    0.09
   1   2  -8   47.95    1.65
  -1  -2   8   45.69    1.53
  -1  -2   8   48.16    1.59
  -1  -2   8   47.70    1.55
  -1  -2   8   49.69    1.69
   0  -2   8    5.66    0.34
   0  -2   8    5.68    0.38
   0  -2   8    5.63    0.34
   0  -2   8    5.39    0.35
   1  -2   8   16.60    0.68
   1  -2   8   18.12    0.77
   1  -2   8   17.89    0.68
   1  -2   8   15.87    0.70
   2  -2   8   15.35    0.69
   2  -2   8   17.81    0.77
   2  -2   8   18.37    0.88
   2  -2   8   15.13    0.66
   3  -2   8   62.13    1.52
   3  -2   8   59.37    2.17
   3  -2   8   60.36    1.97
   3  -2   8   59.20    2.15
   3  -2   8   61.89    2.09
   4  -2   8   13.97    0.65
   4  -2   8   13.31    0.72
   4  -2   8   13.61    0.42
   4  -2   8   13.44    0.69
   5  -2   8    6.79    0.46
   5  -2   8    7.17    0.26
   5  -2   8    6.72    0.42
   5  -2   8    6.82    0.44
   6  -2   8    3.39    0.29
   6  -2   8    3.43    0.16
   6  -2   8    3.49    0.26
   7  -2   8   48.67    1.17
   7  -2   8   45.00    1.58
   6   1  -8    5.16    0.31
  -6  -1   8    5.62    0.27
  -6  -1   8    5.23    0.23
   5   1  -8    0.55    0.15
   5   1  -8    0.48    0.12
   5   1  -8    0.51    0.12
  -5  -1   8    0.70    0.14
  -5  -1   8    0.46    0.11
   4   1  -8   22.04    0.92
   4   1  -8   21.16    0.83
   4   1  -8   23.82    0.95
  -4  -1   8   21.47    0.75
   3   1  -8   44.50    1.55
   3   1  -8   42.31    1.28
   3   1  -8   41.81    1.19
  -3  -1   8   42.94    1.24
   2   1  -8   21.05    0.89
   2   1  -8   20.25    0.67
  -2  -1   8   21.28    0.81
  -2  -1   8   20.44    0.84
  -2  -1   8   20.79    0.69
  -2  -1   8   21.49    1.01
   1   1  -8   60.72    2.05
  -1  -1   8   62.04    1.95
  -1  -1   8   58.87    1.90
  -1  -1   8   65.41    2.09
  -1  -1   8   61.40    1.91
   0  -1   8   31.30    1.08
   0  -1   8   31.29    1.18
   0  -1   8   31.43    1.07
   2  -1   8   16.45    0.65
   2  -1   8   15.82    0.62
   2  -1   8   15.97    0.66
   3  -1   8    4.26    0.30
   3  -1   8    4.47    0.32
   4  -1   8    2.37    0.29
   4  -1   8    3.08    0.30
   4  -1   8    2.70    0.30
   4  -1   8    2.38    0.25
   4  -1   8    2.63    0.15
   5  -1   8    6.80    0.46
   5  -1   8    8.09    0.51
   5  -1   8    7.25    0.45
   5  -1   8    6.98    0.28
   6  -1   8   17.23    0.81
   6  -1   8   17.87    0.54
   6  -1   8   17.71    0.75
   6  -1   8   18.26    0.81
   7  -1   8    4.33    0.29
   7  -1   8    4.31    0.19
   7  -1   8    4.18    0.27
   7  -1   8    4.42    0.31
   6   0  -8    6.24    0.33
   6   0  -8    7.03    0.27
  -6   0   8    5.93    0.25
   5   0  -8   18.95    0.60
   5   0  -8   19.49    0.79
   5   0  -8   18.99    0.84
  -5   0   8   19.60    0.66
   4   0  -8    1.88    0.24
   4   0  -8    2.62    0.30
  -4   0   8    1.34    0.18
  -4   0   8    1.52    0.13
   3   0  -8   84.93    2.55
   3   0  -8   91.99    2.83
   3   0  -8   86.53    2.34
   3   0  -8   85.14    2.23
   3   0  -8   90.70    2.68
   3   0  -8   84.79    3.03
  -3   0   8   86.12    2.39
  -3   0   8   87.42    2.33
   2   0  -8   81.99    2.30
   2   0  -8   83.01    2.16
   2   0  -8   85.04    2.72
  -2   0   8   79.96    2.29
  -2   0   8   89.02    2.29
  -2   0   8   86.36    2.51
   1   0  -8    1.62    0.22
  -1   0   8    2.01    0.20
  -1   0   8    1.86    0.20
   0   0  -8  232.41    6.93
   0   0   8  236.47    6.48
   0   0   8  234.86    6.52
   1   0   8    0.17    0.08
   1   0   8    0.06    0.07
   2   0   8    8.48    0.41
   2   0   8    9.31    0.43
   3   0   8    0.82    0.14
   4   0   8    1.28    0.22
   4   0   8    1.28    0.19
   4   0   8    1.28    0.12
   4   0   8    1.53    0.22
   5   0   8    0.26    0.07
   5   0   8    0.45    0.14
   5   0   8    0.29    0.12
   5   0   8    0.25    0.07
   5   0   8    0.13    0.11
   6   0   8   31.95    1.29
   6   0   8   30.19    1.25
   6   0   8   31.84    0.87
   6   0   8   31.84    1.16
   6   0   8   31.31    0.89
  -7   0  -8    1.77    0.15
   7   0   8    1.87    0.14
   7   0   8    1.96    0.24
   7   0   8    1.67    0.22
   7   0   8    1.84    0.20
  -8   0  -8   38.05    1.04
   8   0   8   36.74    1.17
   8   0   8   36.59    0.96
   8   0   8   38.02    1.29
   8   0   8   33.99    1.25
   5  -1  -8    2.10    0.17
   5  -1  -8    2.39    0.22
   4  -1  -8   93.88    3.16
   4  -1  -8   92.14    2.54
   4  -1  -8   91.27    2.93
  -4   1   8   91.80    2.54
  -4   1   8   92.65    2.38
   3  -1  -8   43.92    1.55
   3  -1  -8   41.78    1.65
   3  -1  -8   42.31    1.17
   3  -1  -8   41.75    1.34
  -3   1   8   43.67    1.19
  -3   1   8   41.86    1.28
   2  -1  -8    0.26    0.09
   2  -1  -8    0.45    0.11
   2  -1  -8    0.36    0.16
   2  -1  -8    0.33    0.20
   2  -1  -8    0.09    0.22
   2  -1  -8    0.44    0.15
  -2   1   8    0.22    0.10
  -2   1   8    0.19    0.10
  -2   1   8    0.25    0.08
   1  -1  -8   23.56    0.63
   1  -1  -8   24.43    0.99
  -1   1   8   25.39    0.89
  -1   1   8   23.05    0.89
   0  -1  -8    2.88    0.27
   0   1   8    3.23    0.24
   0   1   8    2.90    0.24
   1   1   8  116.98    3.33
   1   1   8  114.69    3.33
   2   1   8   85.22    2.52
   2   1   8   86.74    2.53
   3   1   8    1.21    0.16
   3   1   8    1.67    0.17
   4   1   8    4.13    0.28
   5   1   8    0.80    0.11
   5   1   8    0.99    0.08
   5   1   8    0.83    0.16
   5   1   8    0.91    0.21
   6   1   8    6.90    0.30
   6   1   8    6.93    0.31
   6   1   8    6.71    0.48
   6   1   8    6.86    0.41
   6   1   8    6.72    0.41
  -7  -1  -8    1.90    0.16
  -7  -1  -8    2.11    0.21
   7   1   8    2.03    0.16
   7   1   8    1.85    0.20
   7   1   8    1.94    0.26
  -8  -1  -8    6.43    0.31
  -8  -1  -8    6.55    0.32
  -8  -1  -8    7.28    0.27
   8   1   8    5.93    0.34
   8   1   8    7.00    0.27
   8   1   8    7.57    0.41
   5  -2  -8    0.31    0.08
   5  -2  -8    0.27    0.05
   4  -2  -8    1.11    0.19
   4  -2  -8    1.14    0.20
   4  -2  -8    1.43    0.15
  -4   2   8    1.37    0.10
  -4   2   8    1.41    0.15
   3  -2  -8    9.58    0.56
   3  -2  -8    8.44    0.35
   3  -2  -8    8.55    0.50
   3  -2  -8    7.99    0.30
  -3   2   8    8.17    0.34
  -3   2   8    8.07    0.38
   2  -2  -8   77.67    2.01
   2  -2  -8   80.86    2.60
   2  -2  -8   79.97    2.29
   2  -2  -8   79.66    2.79
  -2   2   8   76.95    2.16
  -2   2   8   80.60    2.06
  -2   2   8   79.40    2.27
   1  -2  -8    0.44    0.10
   1  -2  -8    0.53    0.19
   1  -2  -8    0.56    0.14
   1  -2  -8    0.82    0.21
   1  -2  -8    0.30    0.11
   1  -2  -8    0.31    0.28
  -1   2   8    0.47    0.12
  -1   2   8    0.43    0.11
  -1   2   8    0.62    0.11
   0  -2  -8    0.18    0.08
   0  -2  -8    0.19    0.06
   0  -2  -8    0.14    0.16
   0  -2  -8    0.17    0.10
   0   2   8    0.18    0.09
   0   2   8    0.05    0.07
  -1  -2  -8    2.34    0.25
  -1  -2  -8    2.30    0.14
   1   2   8    2.27    0.20
   1   2   8    2.39    0.21
   2   2   8    6.06    0.34
   2   2   8    5.79    0.32
  -3  -2  -8   78.25    2.48
   3   2   8   73.91    2.23
   3   2   8   72.41    2.22
  -4  -2  -8  137.58    4.23
   4   2   8  133.07    3.86
  -5  -2  -8    4.72    0.28
  -5  -2  -8    4.47    0.31
   5   2   8    4.98    0.25
   5   2   8    4.37    0.24
  -6  -2  -8   14.39    0.51
  -6  -2  -8   15.09    0.60
   6   2   8   13.45    0.49
   6   2   8   14.33    0.73
   6   2   8   14.65    0.64
   6   2   8   13.85    0.46
  -7  -2  -8   14.83    0.60
  -7  -2  -8   15.16    0.51
   7   2   8   14.34    0.50
   7   2   8   14.90    0.64
  -8  -2  -8    2.89    0.19
  -8  -2  -8    3.00    0.17
  -8  -2  -8    3.10    0.22
   8   2   8    3.73    0.30
   8   2   8    2.93    0.24
   9   2   8   15.51    0.61
   4  -3  -8    5.36    0.32
   4  -3  -8    5.25    0.22
  -4   3   8    5.18    0.18
  -4   3   8    5.18    0.23
   3  -3  -8   29.56    1.17
   3  -3  -8   29.02    0.89
  -3   3   8   29.48    0.88
  -3   3   8   29.38    0.94
  -3   3   8   28.56    0.79
   2  -3  -8    0.12    0.07
   2  -3  -8   -0.06    0.10
   2  -3  -8    0.05    0.12
   2  -3  -8    0.32    0.14
   2  -3  -8    0.10    0.06
  -2   3   8   -0.02    0.06
  -2   3   8    0.08    0.09
  -2   3   8    0.09    0.09
   1  -3  -8    4.92    0.29
   1  -3  -8    4.73    0.25
   1  -3  -8    5.20    0.40
   1  -3  -8    5.35    0.39
   1  -3  -8    4.80    0.24
  -1   3   8    4.93    0.28
  -1   3   8    4.71    0.24
   0  -3  -8   11.43    0.48
   0  -3  -8   12.28    0.43
   0  -3  -8   12.28    0.64
   0  -3  -8   10.87    0.42
   0  -3  -8   11.45    0.52
   0   3   8   11.72    0.53
   0   3   8   10.67    0.40
   0   3   8   11.71    0.46
  -1  -3  -8    0.26    0.08
  -1  -3  -8    0.34    0.21
  -1  -3  -8    0.35    0.12
   1   3   8    0.24    0.10
  -2  -3  -8    2.67    0.28
  -2  -3  -8    2.97    0.16
  -2  -3  -8    3.14    0.27
   2   3   8    3.07    0.25
  -3  -3  -8   36.95    1.36
  -3  -3  -8   36.03    0.90
   3   3   8   37.28    1.25
  -4  -3  -8    5.86    0.28
  -4  -3  -8    6.29    0.41
   4   3   8    5.70    0.34
  -5  -3  -8   56.81    1.67
  -5  -3  -8   58.26    1.71
  -5  -3  -8   60.16    1.56
   5   3   8   58.97    1.60
  -6  -3  -8  150.01    3.65
  -6  -3  -8  147.80    3.91
  -6  -3  -8  147.99    3.88
   6   3   8  145.53    4.22
   6   3   8  145.87    3.67
  -7  -3  -8    5.08    0.32
  -7  -3  -8    5.45    0.31
  -7  -3  -8    5.26    0.26
   7   3   8    5.74    0.26
   7   3   8    5.33    0.33
  -8  -3  -8   51.33    1.55
  -8  -3  -8   55.04    1.39
  -8  -3  -8   55.01    1.50
  -8  -3  -8   52.44    1.55
   8   3   8   54.48    1.90
  -9  -3  -8   16.08    0.50
  -9  -3  -8   15.74    0.46
  -9  -3  -8   13.22    0.50
   9   3   8   15.05    0.61
   3  -4  -8   21.49    0.60
  -3   4   8   20.50    0.67
  -3   4   8   20.33    0.62
   2  -4  -8   11.38    0.45
   2  -4  -8   10.34    0.55
  -2   4   8   10.65    0.42
  -2   4   8   11.06    0.38
  -2   4   8   10.62    0.47
   1  -4  -8    8.96    0.44
   1  -4  -8    9.24    0.52
  -1   4   8    9.00    0.40
  -1   4   8    8.82    0.36
   0  -4  -8    1.61    0.17
   0  -4  -8    1.58    0.24
   0  -4  -8    1.58    0.13
   0   4   8    1.89    0.19
   0   4   8    1.49    0.19
   0   4   8    1.54    0.15
  -1  -4  -8    0.10    0.06
  -1  -4  -8    0.07    0.09
  -1  -4  -8    0.13    0.07
  -1  -4  -8    0.07    0.10
  -1  -4  -8    0.04    0.10
  -1  -4  -8    0.09    0.10
   1   4   8    0.07    0.09
   1   4   8   -0.02    0.07
   1   4   8    0.53    0.13
  -2  -4  -8    3.27    0.31
  -2  -4  -8    3.11    0.21
  -2  -4  -8    3.17    0.25
  -2  -4  -8    3.59    0.29
  -2  -4  -8    2.92    0.20
   2   4   8    3.01    0.27
   2   4   8    2.93    0.22
   2   4   8    3.20    0.20
  -3  -4  -8   35.70    0.99
  -3  -4  -8   34.40    1.13
  -3  -4  -8   38.22    1.38
  -3  -4  -8   36.63    1.08
  -3  -4  -8   36.50    1.04
   3   4   8   35.77    1.08
   3   4   8   36.82    1.00
   3   4   8   36.68    1.26
  -4  -4  -8    1.23    0.17
  -4  -4  -8    0.97    0.19
  -4  -4  -8    0.80    0.16
  -4  -4  -8    0.72    0.12
  -4  -4  -8    1.09    0.19
  -4  -4  -8    0.95    0.15
   4   4   8    0.74    0.12
   4   4   8    0.87    0.17
  -5  -4  -8   65.61    1.83
  -5  -4  -8   67.11    1.91
  -5  -4  -8   65.16    1.91
  -5  -4  -8   64.68    1.70
   5   4   8   66.27    1.81
  -6  -4  -8    6.95    0.39
  -6  -4  -8    6.46    0.33
  -6  -4  -8    6.49    0.29
  -6  -4  -8    6.50    0.37
   6   4   8    7.08    0.35
  -7  -4  -8    2.12    0.16
  -7  -4  -8    2.16    0.23
  -7  -4  -8    1.91    0.21
  -7  -4  -8    2.04    0.19
   7   4   8    2.31    0.19
  -8  -4  -8   13.86    0.52
  -8  -4  -8   13.78    0.55
  -8  -4  -8   14.04    0.57
  -8  -4  -8   13.55    0.48
   8   4   8   14.05    0.44
  -9  -4  -8    5.28    0.27
  -9  -4  -8    5.07    0.26
  -9  -4  -8    5.21    0.23
   9   4   8    5.22    0.30
   2  -5  -8   40.62    1.03
  -2   5   8   39.12    1.06
  -2   5   8   39.69    1.13
  -2   5   8   41.73    1.21
   1  -5  -8   28.88    0.88
  -1   5   8   30.44    0.87
  -1   5   8   30.05    0.93
   0  -5  -8   10.09    0.47
   0  -5  -8    9.86    0.44
   0   5   8   10.11    0.44
   0   5   8   10.00    0.39
  -1  -5  -8    1.33    0.23
  -1  -5  -8    1.56    0.20
  -1  -5  -8    1.37    0.14
  -1  -5  -8    1.25    0.10
   1   5   8    1.12    0.15
   1   5   8    1.21    0.19
   1   5   8    1.39    0.18
  -2  -5  -8   24.95    1.00
  -2  -5  -8   23.75    0.69
  -2  -5  -8   24.49    0.82
  -2  -5  -8   24.10    0.72
   2   5   8   22.89    0.91
   2   5   8   22.82    0.74
   2   5   8   23.76    0.81
  -3  -5  -8    0.49    0.15
  -3  -5  -8    0.86    0.16
  -3  -5  -8    0.49    0.15
  -3  -5  -8    0.60    0.11
   3   5   8    0.44    0.11
   3   5   8    0.46    0.14
   3   5   8    0.49    0.09
  -4  -5  -8    7.32    0.40
  -4  -5  -8    7.29    0.31
  -4  -5  -8    6.98    0.33
  -4  -5  -8    7.07    0.46
  -4  -5  -8    7.59    0.42
  -4  -5  -8    7.25    0.36
   4   5   8    6.92    0.43
   4   5   8    7.19    0.33
   4   5   8    7.67    0.28
  -5  -5  -8    2.56    0.26
  -5  -5  -8    2.26    0.19
  -5  -5  -8    2.30    0.22
  -5  -5  -8    2.54    0.28
  -5  -5  -8    2.67    0.25
  -5  -5  -8    2.46    0.19
   5   5   8    2.67    0.17
  -6  -5  -8   11.76    0.49
  -6  -5  -8   11.16    0.46
  -6  -5  -8   11.55    0.53
  -6  -5  -8   11.62    0.54
  -6  -5  -8   12.29    0.45
   6   5   8   12.03    0.51
  -7  -5  -8   24.43    0.73
  -7  -5  -8   24.30    0.79
  -7  -5  -8   23.65    0.85
  -7  -5  -8   23.41    0.84
   7   5   8   23.61    0.77
  -8  -5  -8    0.08    0.08
  -8  -5  -8    0.13    0.08
  -8  -5  -8    0.32    0.11
  -8  -5  -8    0.19    0.05
   8   5   8    0.12    0.07
  -9  -5  -8    1.28    0.12
  -9  -5  -8    1.29    0.13
  -1   6   8    1.32    0.10
  -1   6   8    1.24    0.12
   0  -6  -8   41.05    1.11
   0  -6  -8   39.20    1.24
   0   6   8   41.07    1.20
   0   6   8   41.49    1.14
  -1  -6  -8   22.65    0.81
  -1  -6  -8   21.80    0.71
   1   6   8   21.45    0.74
   1   6   8   20.93    0.68
  -2  -6  -8   54.89    1.66
  -2  -6  -8   55.08    1.53
   2   6   8   52.82    1.56
   2   6   8   51.69    1.48
  -3  -6  -8   50.59    1.47
  -3  -6  -8   47.56    1.20
  -3  -6  -8   51.48    1.37
  -3  -6  -8   50.69    1.51
  -3  -6  -8   48.54    1.74
   3   6   8   48.27    1.37
   3   6   8   48.58    1.45
  -4  -6  -8   26.05    0.74
  -4  -6  -8   26.30    1.08
  -4  -6  -8   26.95    0.85
  -4  -6  -8   26.19    0.93
   4   6   8   26.57    0.85
   4   6   8   27.59    0.78
  -5  -6  -8    7.23    0.30
  -5  -6  -8    7.18    0.35
  -5  -6  -8    6.97    0.46
  -5  -6  -8    7.81    0.29
  -5  -6  -8    7.42    0.42
   5   6   8    7.41    0.32
  -6  -6  -8   22.31    0.76
  -6  -6  -8   21.65    0.67
  -6  -6  -8   22.30    0.82
  -7  -6  -8    2.11    0.14
  -7  -6  -8    2.28    0.22
  -7  -6  -8    2.02    0.18
   7   6   8    2.06    0.21
  -8  -6  -8    3.95    0.25
  -8  -6  -8    4.35    0.22
   8   6   8    4.27    0.22
   0   7   8   12.61    0.37
   0   7   8   13.43    0.43
  -1  -7  -8    3.74    0.13
   1   7   8    3.45    0.20
   1   7   8    3.73    0.18
  -2  -7  -8    3.62    0.20
  -2  -7  -8    3.68    0.26
  -2  -7  -8    3.84    0.25
   2   7   8    3.92    0.20
  -3  -7  -8   19.99    0.78
  -3  -7  -8   21.11    0.68
  -3  -7  -8   21.04    0.75
   3   7   8   21.03    0.64
   3   7   8   20.64    0.70
  -4  -7  -8    1.48    0.17
  -4  -7  -8    1.28    0.20
  -4  -7  -8    1.22    0.19
   4   7   8    1.38    0.16
   4   7   8    1.27    0.12
  -5  -7  -8   19.72    0.73
  -5  -7  -8   19.32    0.69
   5   7   8   18.55    0.62
  -6  -7  -8    6.05    0.33
  -6  -7  -8    5.69    0.33
   6   7   8    5.90    0.21
  -7  -7  -8    0.13    0.10
  -7  -7  -8    0.08    0.06
  -8  -7  -8    1.89    0.16
  -8  -7  -8    2.05    0.18
   8   7   8    1.93    0.14
   2   8   8   18.00    0.51
   2   8   8   20.55    0.58
  -3  -8  -8   14.39    0.50
   3   8   8   13.68    0.47
   3   8   8   14.73    0.41
  -4  -8  -8    1.35    0.11
  -4  -8  -8    1.56    0.17
   4   8   8    1.32    0.13
  -5  -8  -8   22.10    0.64
  -5  -8  -8   21.68    0.72
   5   8   8   21.42    0.64
  -6  -8  -8    2.27    0.19
  -6  -8  -8    2.12    0.16
  -7  -8  -8   10.69    0.36
  -7  -8  -8   10.62    0.41
  -3  -7   9    0.80    0.06
  -3  -7   9    0.75    0.07
  -2  -7   9    7.13    0.22
  -2  -7   9    7.24    0.21
  -4  -6   9    3.27    0.16
  -4  -6   9    3.77    0.19
  -4  -6   9    3.78    0.30
  -3  -6   9    2.40    0.33
  -3  -6   9    2.17    0.16
  -3  -6   9    2.36    0.14
  -3  -6   9    2.64    0.39
  -2  -6   9    4.20    0.43
  -2  -6   9    4.68    0.23
  -1  -6   9    0.06    0.06
  -1  -6   9   -0.02    0.21
   5   5  -9    1.59    0.16
  -5  -5   9    1.82    0.21
   4   5  -9    6.29    0.40
  -4  -5   9    6.85    0.49
  -4  -5   9    6.97    0.30
  -4  -5   9    6.55    0.43
   3   5  -9    9.97    0.60
  -3  -5   9   10.61    0.67
  -3  -5   9   10.70    0.41
  -3  -5   9   11.09    0.60
  -2  -5   9    8.91    0.54
  -2  -5   9   10.15    0.63
  -2  -5   9    9.09    0.37
  -2  -5   9    9.69    0.69
  -1  -5   9    6.08    0.48
  -1  -5   9    5.96    0.27
  -1  -5   9    6.79    0.58
   0  -5   9   10.36    0.66
   0  -5   9   10.30    0.35
   0  -5   9   11.28    0.58
   6   4  -9   15.46    0.50
   5   4  -9    0.36    0.10
   4   4  -9    0.76    0.31
  -4  -4   9    0.21    0.21
  -4  -4   9    0.61    0.12
   3   4  -9   -0.02    0.20
  -3  -4   9    0.60    0.24
  -3  -4   9    0.39    0.13
  -3  -4   9    0.68    0.21
  -2  -4   9    1.44    0.35
  -2  -4   9    1.71    0.22
  -2  -4   9    2.20    0.20
  -2  -4   9    2.42    0.44
  -2  -4   9    1.55    0.28
  -1  -4   9   28.49    1.16
  -1  -4   9   30.19    1.16
  -1  -4   9   31.38    1.28
  -1  -4   9   27.95    1.16
  -1  -4   9   29.75    0.84
   0  -4   9   46.49    1.56
   0  -4   9   44.06    1.66
   0  -4   9   46.21    1.20
   0  -4   9   45.33    1.65
   1  -4   9   52.17    1.81
   1  -4   9   51.62    1.90
   1  -4   9   50.29    1.72
   2  -4   9   48.02    1.78
   2  -4   9   49.15    1.63
   6   3  -9    0.52    0.09
   5   3  -9    6.72    0.35
   5   3  -9    7.30    0.38
   4   3  -9    9.81    0.57
   3   3  -9    5.40    0.36
  -3  -3   9    6.63    0.50
  -3  -3   9    6.12    0.31
  -2  -3   9    1.13    0.29
  -2  -3   9    1.38    0.31
  -2  -3   9    1.06    0.20
  -2  -3   9    1.03    0.17
  -2  -3   9    0.93    0.17
  -2  -3   9    1.82    0.22
  -1  -3   9    4.17    0.32
  -1  -3   9    4.18    0.38
  -1  -3   9    3.56    0.32
  -1  -3   9    4.07    0.21
  -1  -3   9    3.95    0.34
  -1  -3   9    4.25    0.40
   0  -3   9    7.21    0.47
   0  -3   9    7.40    0.48
   0  -3   9    6.76    0.47
   0  -3   9    6.89    0.47
   0  -3   9    7.52    0.44
   1  -3   9   15.25    0.46
   1  -3   9   14.74    0.68
   1  -3   9   14.42    0.72
   1  -3   9   15.17    0.73
   1  -3   9   14.21    0.75
   1  -3   9   14.42    0.63
   1  -3   9   14.75    0.73
   2  -3   9   21.97    1.00
   2  -3   9   22.31    0.95
   2  -3   9   22.29    0.90
   2  -3   9   21.84    0.97
   2  -3   9   21.30    0.61
   3  -3   9   27.87    1.15
   3  -3   9   27.87    1.05
   3  -3   9   25.55    0.72
   3  -3   9   27.18    1.12
   4  -3   9    4.94    0.19
   4  -3   9    4.78    0.34
   4  -3   9    5.13    0.36
   4  -3   9    4.75    0.36
   5  -3   9    1.88    0.10
   5  -3   9    1.90    0.21
   6   2  -9    2.68    0.11
   5   2  -9    3.92    0.26
   5   2  -9    3.72    0.25
  -5  -2   9    3.61    0.23
  -5  -2   9    3.66    0.18
   4   2  -9    0.59    0.31
  -4  -2   9    0.72    0.11
   3   2  -9    8.94    0.44
   3   2  -9    8.53    0.43
  -3  -2   9    9.29    0.53
  -3  -2   9    8.49    0.34
   2   2  -9    9.54    0.45
   2   2  -9   10.69    0.58
  -2  -2   9    9.44    0.57
  -2  -2   9    9.73    0.40
  -2  -2   9    9.62    0.50
  -2  -2   9   10.17    0.64
  -2  -2   9    9.66    0.58
  -2  -2   9    9.62    0.61
  -2  -2   9    9.80    0.33
   1   2  -9    0.05    0.11
  -1  -2   9    0.14    0.26
  -1  -2   9    0.09    0.06
  -1  -2   9    0.24    0.12
  -1  -2   9    0.29    0.16
  -1  -2   9    0.13    0.10
   0   2  -9    0.82    0.17
   0  -2   9    0.67    0.15
   0  -2   9    0.65    0.14
   0  -2   9    1.33    0.18
   0  -2   9    0.70    0.17
   0  -2   9    1.35    0.19
   0  -2   9    0.78    0.16
   1  -2   9   49.86    1.84
   1  -2   9   53.20    1.79
   1  -2   9   50.68    1.60
   1  -2   9   48.39    1.82
   1  -2   9   46.98    1.65
   1  -2   9   48.54    1.30
   1  -2   9   50.68    1.78
   2  -2   9    8.71    0.53
   2  -2   9    8.97    0.53
   2  -2   9    8.63    0.54
   2  -2   9    8.65    0.49
   2  -2   9    9.08    0.31
   3  -2   9   41.17    1.51
   3  -2   9   41.48    1.07
   3  -2   9   41.98    1.43
   3  -2   9   40.08    1.56
   3  -2   9   39.52    1.57
   4  -2   9   52.80    1.33
   4  -2   9   51.58    1.89
   4  -2   9   50.24    1.89
   4  -2   9   51.94    1.72
   5  -2   9    0.34    0.11
   5  -2   9    0.26    0.12
   5  -2   9    0.34    0.06
   5  -2   9    0.26    0.12
   6  -2   9   15.97    0.43
   6  -2   9   12.62    0.63
   6  -2   9   15.18    0.58
   5   1  -9    0.00    0.05
   5   1  -9    0.11    0.07
  -5  -1   9    0.20    0.08
  -5  -1   9    0.13    0.05
   4   1  -9   31.17    1.04
   4   1  -9   29.73    1.14
   4   1  -9   30.13    1.10
  -4  -1   9   31.37    0.92
   3   1  -9   53.68    1.54
   3   1  -9   54.52    1.45
   3   1  -9   54.21    1.78
   3   1  -9   53.16    1.84
  -3  -1   9   52.28    1.47
   2   1  -9   30.92    1.18
   2   1  -9   29.48    0.91
  -2  -1   9   30.12    1.08
  -2  -1   9   29.26    0.89
   1   1  -9   22.03    0.72
   1   1  -9   23.04    0.95
  -1  -1   9   23.50    0.94
  -1  -1   9   21.41    0.86
  -1  -1   9   21.28    1.02
  -1  -1   9   22.66    0.69
  -1  -1   9   21.95    0.67
  -1  -1   9   22.63    0.89
   0   1  -9   80.09    2.49
   0  -1   9   77.43    2.53
   0  -1   9   78.15    2.38
   0  -1   9   65.41    2.66
   0  -1   9   75.97    2.31
   0  -1   9   78.69    1.91
   1  -1   9    4.61    0.32
   1  -1   9    4.79    0.32
   1  -1   9    5.03    0.34
   2  -1   9    8.04    0.30
   2  -1   9    7.77    0.49
   2  -1   9    8.23    0.44
   2  -1   9    8.38    0.50
   2  -1   9    8.39    0.50
   2  -1   9    8.13    0.42
   3  -1   9  168.66    4.85
   3  -1   9  170.12    5.36
   3  -1   9  157.53    4.02
   3  -1   9  172.11    5.39
   3  -1   9  160.91    5.13
   4  -1   9   61.26    2.08
   4  -1   9   60.24    1.54
   4  -1   9   58.25    2.15
   4  -1   9   57.40    2.13
   4  -1   9   61.68    1.96
   5  -1   9    9.74    0.35
   5  -1   9   10.01    0.57
   5  -1   9   10.39    0.53
   5  -1   9   10.42    0.55
   5  -1   9   10.72    0.59
   6  -1   9   15.84    0.49
   6  -1   9   16.17    0.68
   6  -1   9   16.14    0.75
   6  -1   9   16.59    0.75
  -7   1  -9    1.48    0.12
   7  -1   9    1.38    0.14
   7  -1   9    1.31    0.14
   7  -1   9    1.67    0.10
   7  -1   9    1.91    0.18
   5   0  -9    0.12    0.09
  -5   0   9    0.06    0.05
   4   0  -9    4.20    0.36
   4   0  -9    3.97    0.26
   4   0  -9    4.45    0.32
  -4   0   9    3.84    0.26
   3   0  -9   39.44    1.16
   3   0  -9   40.07    1.17
   3   0  -9   37.01    1.42
   3   0  -9   42.34    1.49
   3   0  -9   42.50    1.61
   3   0  -9   42.43    1.34
  -3   0   9   41.14    1.20
   2   0  -9   53.04    1.80
   2   0  -9   51.11    1.48
   2   0  -9   51.73    1.39
  -2   0   9   47.12    1.60
  -2   0   9   50.61    1.43
   1   0  -9   89.13    2.31
   1   0  -9   90.72    2.90
  -1   0   9   88.18    3.08
  -1   0   9   90.12    2.33
  -1   0   9   90.72    2.68
   0   0  -9   15.56    0.72
   0   0   9   15.43    0.67
   0   0   9   15.61    0.66
   1   0   9    4.71    0.31
   1   0   9    4.43    0.31
   2   0   9    4.91    0.33
   2   0   9    5.46    0.34
   2   0   9    6.15    0.33
   3   0   9   38.51    1.32
   3   0   9   38.02    1.04
   3   0   9   39.56    1.46
   3   0   9   38.13    1.46
   3   0   9   37.38    1.42
   4   0   9   23.76    0.92
   4   0   9   23.32    0.69
   4   0   9   23.77    1.01
   4   0   9   21.76    0.98
   4   0   9   24.49    1.03
   5   0   9   87.19    3.13
   5   0   9   92.45    2.34
   5   0   9   98.17    2.87
   5   0   9   94.61    3.03
   5   0   9   91.38    3.14
   6   0   9   10.20    0.52
   6   0   9   10.35    0.59
   6   0   9   10.28    0.58
   6   0   9   10.07    0.53
   6   0   9    9.81    0.36
  -7   0  -9   10.29    0.37
  -7   0  -9   10.56    0.41
   7   0   9    9.72    0.46
   7   0   9    9.61    0.34
   7   0   9   10.37    0.52
   7   0   9    9.98    0.51
   5  -1  -9    0.28    0.06
   5  -1  -9    0.41    0.10
  -5   1   9    0.27    0.07
   4  -1  -9   53.01    1.79
   4  -1  -9   54.04    1.92
   4  -1  -9   54.19    1.49
  -4   1   9   53.70    1.48
   3  -1  -9    8.59    0.53
   3  -1  -9    8.41    0.41
   3  -1  -9    7.65    0.48
  -3   1   9    8.69    0.31
  -3   1   9    8.26    0.41
   2  -1  -9   48.54    1.56
   2  -1  -9   48.89    1.37
   2  -1  -9   50.51    1.75
   2  -1  -9   50.48    1.49
   2  -1  -9   50.20    1.41
   2  -1  -9   49.11    1.89
  -2   1   9   48.47    1.42
  -2   1   9   50.73    1.41
   1  -1  -9  100.43    2.67
   1  -1  -9  101.69    3.17
   1  -1  -9   98.09    2.51
  -1   1   9   96.89    2.58
  -1   1   9  100.04    3.37
  -1   1   9   96.29    2.67
  -1   1   9  100.33    2.92
   0  -1  -9   63.86    2.18
   0  -1  -9   66.56    1.72
   0   1   9   64.93    2.01
  -1  -1  -9   80.12    2.61
   1   1   9   82.58    2.44
   1   1   9   79.97    2.43
   2   1   9    0.46    0.12
   2   1   9    0.42    0.12
   3   1   9   35.23    1.18
   3   1   9   34.84    1.19
   4   1   9   15.52    0.71
   4   1   9   14.07    0.43
   4   1   9   15.49    0.50
   5   1   9    1.33    0.13
   5   1   9    1.21    0.23
  -6  -1  -9   11.59    0.44
   6   1   9   12.07    0.42
  -7  -1  -9   10.03    0.37
  -7  -1  -9    9.68    0.42
   7   1   9    9.50    0.47
   7   1   9    9.19    0.48
   7   1   9    9.60    0.52
   7   1   9    9.89    0.36
  -8  -1  -9   22.51    0.70
  -8  -1  -9   21.43    0.64
  -8  -1  -9   23.96    0.72
   8   1   9   23.28    0.81
   8   1   9   24.06    0.90
   8   1   9   23.84    0.65
   4  -2  -9    9.66    0.37
   4  -2  -9    9.47    0.48
   3  -2  -9   45.84    1.64
   3  -2  -9   43.74    1.23
   3  -2  -9   41.63    1.51
  -3   2   9   41.65    1.24
   2  -2  -9   88.60    2.30
   2  -2  -9   91.83    2.62
   2  -2  -9   93.96    2.97
   2  -2  -9   94.83    3.19
  -2   2   9   95.45    2.42
  -2   2   9   89.85    2.56
   1  -2  -9   13.00    0.77
   1  -2  -9   13.43    0.66
   1  -2  -9   12.38    0.48
   1  -2  -9   13.16    0.48
   1  -2  -9   12.60    0.53
   1  -2  -9   12.51    0.57
  -1   2   9   13.20    0.43
  -1   2   9   12.90    0.49
  -1   2   9   12.83    0.58
   0  -2  -9  251.21    6.37
   0  -2  -9  244.27    6.54
   0  -2  -9  256.92    7.44
   0  -2  -9  237.68    6.01
   0  -2  -9  253.10    7.56
   0  -2  -9  254.89    5.98
   0   2   9  249.80    6.91
   0   2   9  242.33    6.36
   0   2   9  265.34    8.05
   0   2   9  241.87    6.17
  -1  -2  -9   29.25    1.09
  -1  -2  -9   27.59    0.82
  -1  -2  -9   27.23    1.09
  -1  -2  -9   26.14    0.88
   1   2   9   25.42    0.96
   1   2   9   27.84    1.00
  -2  -2  -9   84.93    2.19
  -2  -2  -9   87.22    2.80
  -2  -2  -9   88.60    2.76
   2   2   9   81.82    2.54
   2   2   9   86.69    2.57
  -3  -2  -9    5.39    0.28
  -3  -2  -9    5.90    0.39
   3   2   9    5.63    0.35
   3   2   9    5.06    0.33
  -4  -2  -9    2.79    0.20
  -4  -2  -9    2.52    0.27
   4   2   9    2.55    0.18
   4   2   9    2.38    0.19
  -5  -2  -9   68.94    1.81
   5   2   9   68.29    2.38
   5   2   9   69.33    1.80
   5   2   9   67.50    1.77
  -6  -2  -9   22.81    0.72
  -6  -2  -9   23.36    0.82
   6   2   9   22.64    0.71
  -7  -2  -9    1.99    0.19
  -7  -2  -9    2.11    0.16
   7   2   9    2.10    0.16
  -8  -2  -9   10.13    0.38
  -8  -2  -9   10.55    0.35
  -8  -2  -9   10.31    0.41
   8   2   9   10.25    0.51
   8   2   9   10.11    0.45
   8   2   9    9.68    0.45
   4  -3  -9    4.56    0.16
   3  -3  -9    9.12    0.37
   3  -3  -9    9.51    0.50
   3  -3  -9    9.39    0.48
  -3   3   9    9.77    0.35
   2  -3  -9    6.80    0.41
   2  -3  -9    7.42    0.48
   2  -3  -9    7.60    0.45
   2  -3  -9    7.38    0.28
  -2   3   9    6.99    0.33
  -2   3   9    7.45    0.29
   1  -3  -9   23.60    0.71
   1  -3  -9   23.57    0.83
   1  -3  -9   24.37    1.00
   1  -3  -9   26.55    1.09
  -1   3   9   24.39    0.76
   0  -3  -9   27.67    0.90
   0  -3  -9   27.30    0.83
   0  -3  -9   28.42    1.22
   0  -3  -9   27.30    0.82
   0  -3  -9   29.76    1.13
   0  -3  -9   26.92    0.96
   0   3   9   26.55    0.99
   0   3   9   26.53    0.83
  -1  -3  -9    0.91    0.21
  -1  -3  -9    0.63    0.18
  -1  -3  -9    0.47    0.11
  -1  -3  -9    0.63    0.12
  -1  -3  -9    0.83    0.18
  -1  -3  -9    1.14    0.29
  -1  -3  -9    0.57    0.14
   1   3   9    0.60    0.12
   1   3   9    0.46    0.13
  -2  -3  -9   52.82    1.56
  -2  -3  -9   57.33    1.91
  -2  -3  -9   54.55    1.64
  -2  -3  -9   55.13    1.90
  -2  -3  -9   54.01    1.45
   2   3   9   54.76    1.74
   2   3   9   55.01    1.56
   2   3   9   54.72    1.46
  -3  -3  -9   11.06    0.47
  -3  -3  -9   10.13    0.57
  -3  -3  -9   10.63    0.41
  -3  -3  -9   11.36    0.59
   3   3   9   10.18    0.46
   3   3   9   12.00    0.54
  -4  -3  -9    9.18    0.52
  -4  -3  -9    8.99    0.36
  -4  -3  -9    9.41    0.43
   4   3   9    8.68    0.46
   4   3   9    9.03    0.41
  -5  -3  -9    1.06    0.14
  -5  -3  -9    1.18    0.19
   5   3   9    0.91    0.15
  -6  -3  -9   37.12    1.15
  -6  -3  -9   34.93    1.01
  -6  -3  -9   36.09    1.11
   6   3   9   34.09    1.00
  -7  -3  -9    0.36    0.10
  -7  -3  -9    0.20    0.10
  -7  -3  -9    0.28    0.10
   7   3   9    0.30    0.05
  -8  -3  -9   11.88    0.46
  -8  -3  -9   10.99    0.41
  -8  -3  -9   11.42    0.45
  -8  -3  -9   11.29    0.36
   8   3   9   10.05    0.52
   3  -4  -9    2.51    0.12
  -3   4   9    2.57    0.13
   2  -4  -9   24.06    0.73
  -2   4   9   23.83    0.70
  -2   4   9   23.20    0.76
   1  -4  -9    1.37    0.19
   1  -4  -9    1.42    0.22
  -1   4   9    1.36    0.10
  -1   4   9    1.40    0.15
   0  -4  -9   34.37    0.93
   0  -4  -9   33.88    1.29
   0  -4  -9   34.84    1.07
   0   4   9   34.10    1.03
   0   4   9   35.41    0.95
  -1  -4  -9    7.28    0.46
  -1  -4  -9    7.02    0.34
  -1  -4  -9    7.30    0.38
  -1  -4  -9    7.38    0.27
  -1  -4  -9    7.02    0.31
   1   4   9    6.62    0.32
   1   4   9    6.72    0.39
   1   4   9    7.33    0.27
  -2  -4  -9    0.31    0.15
  -2  -4  -9    0.31    0.10
  -2  -4  -9    0.33    0.14
  -2  -4  -9    0.10    0.07
  -2  -4  -9    0.20    0.10
   2   4   9    0.40    0.10
   2   4   9    0.28    0.09
  -3  -4  -9    0.09    0.10
  -3  -4  -9    0.21    0.13
  -3  -4  -9    0.03    0.13
  -3  -4  -9    0.39    0.14
  -3  -4  -9    0.41    0.11
  -3  -4  -9    0.15    0.12
   3   4   9    0.13    0.07
   3   4   9    0.18    0.11
  -4  -4  -9    2.47    0.22
  -4  -4  -9    2.84    0.22
  -4  -4  -9    2.81    0.20
  -4  -4  -9    2.66    0.28
  -4  -4  -9    2.35    0.25
   4   4   9    2.37    0.23
   4   4   9    2.54    0.25
  -5  -4  -9    0.26    0.09
  -5  -4  -9    0.19    0.12
  -5  -4  -9    0.60    0.13
   5   4   9    0.27    0.11
  -6  -4  -9   29.39    0.98
  -6  -4  -9   29.66    0.99
  -6  -4  -9   29.10    0.83
  -6  -4  -9   29.12    0.92
   6   4   9   28.54    0.89
  -7  -4  -9    7.25    0.38
  -7  -4  -9    7.30    0.39
  -7  -4  -9    8.03    0.35
  -7  -4  -9    7.72    0.29
   7   4   9    7.61    0.32
  -8  -4  -9    0.02    0.06
  -8  -4  -9    0.07    0.06
  -8  -4  -9    0.20    0.09
  -8  -4  -9    0.09    0.07
  -9  -4  -9   12.04    0.42
  -2   5   9    1.98    0.13
   1  -5  -9    5.44    0.25
  -1   5   9    5.47    0.28
  -1   5   9    5.41    0.24
   0  -5  -9    1.35    0.16
   0   5   9    1.55    0.15
   0   5   9    1.57    0.11
  -1  -5  -9   11.22    0.52
  -1  -5  -9   11.53    0.39
  -1  -5  -9   11.09    0.51
   1   5   9   11.84    0.39
   1   5   9   11.31    0.45
  -2  -5  -9    0.05    0.11
  -2  -5  -9    0.03    0.08
  -2  -5  -9    0.09    0.07
  -2  -5  -9    0.10    0.07
  -2  -5  -9    0.34    0.11
   2   5   9    0.07    0.09
   2   5   9    0.07    0.06
  -3  -5  -9   27.42    1.11
  -3  -5  -9   26.78    0.86
  -3  -5  -9   27.24    0.80
  -3  -5  -9   27.96    0.93
   3   5   9   27.09    0.84
  -4  -5  -9    0.14    0.07
  -4  -5  -9    0.14    0.12
  -4  -5  -9    0.20    0.12
  -4  -5  -9    0.16    0.09
  -4  -5  -9    0.08    0.10
   4   5   9    0.20    0.07
  -5  -5  -9    5.80    0.30
  -5  -5  -9    5.81    0.36
  -5  -5  -9    5.68    0.32
  -5  -5  -9    6.15    0.37
  -5  -5  -9    5.51    0.28
  -5  -5  -9    5.52    0.39
   5   5   9    5.94    0.36
  -6  -5  -9   11.60    0.42
  -6  -5  -9   11.30    0.52
  -6  -5  -9   11.65    0.53
  -6  -5  -9   11.37    0.48
   6   5   9   11.68    0.48
  -7  -5  -9    8.88    0.33
  -7  -5  -9    8.52    0.42
  -7  -5  -9    8.87    0.38
  -7  -5  -9    8.16    0.40
   7   5   9    8.62    0.37
  -8  -5  -9    0.87    0.12
  -8  -5  -9    0.76    0.12
  -8  -5  -9    0.76    0.11
   8   5   9    0.64    0.09
  -1   6   9   24.58    0.67
  -1   6   9   25.89    0.74
   0  -6  -9    0.53    0.09
   0   6   9    0.52    0.09
  -1  -6  -9    0.11    0.07
  -1  -6  -9    0.03    0.08
   1   6   9    0.02    0.04
   1   6   9    0.03    0.06
  -2  -6  -9   43.27    1.28
   2   6   9   44.40    1.19
   2   6   9   45.05    1.28
  -3  -6  -9   56.18    1.67
  -3  -6  -9   54.59    1.47
  -3  -6  -9   55.50    1.57
   3   6   9   54.66    1.53
   3   6   9   51.46    1.42
  -4  -6  -9    6.08    0.29
  -4  -6  -9    5.64    0.39
   4   6   9    6.32    0.27
  -5  -6  -9    1.02    0.10
  -5  -6  -9    0.92    0.16
  -5  -6  -9    0.78    0.16
  -6  -6  -9   14.50    0.58
  -6  -6  -9   13.90    0.53
  -6  -6  -9   13.97    0.45
  -7  -6  -9   12.07    0.46
  -7  -6  -9   12.23    0.51
  -7  -6  -9   11.98    0.37
   7   6   9   13.14    0.47
  -8  -6  -9   24.05    0.77
  -8  -6  -9   24.10    0.70
   8   6   9   23.46    0.68
   1   7   9    1.50    0.10
  -2  -7  -9    0.11    0.05
   2   7   9    0.08    0.05
  -3  -7  -9    3.33    0.24
  -3  -7  -9    3.42    0.22
   3   7   9    3.24    0.18
  -4  -7  -9   22.45    0.76
  -4  -7  -9   22.24    0.72
  -4  -7  -9   21.91    0.80
   4   7   9   22.34    0.67
  -5  -7  -9   19.30    0.68
  -5  -7  -9   19.64    0.70
  -6  -7  -9    3.22    0.25
  -6  -7  -9    3.02    0.23
  -7  -7  -9   11.03    0.44
  -7  -7  -9   12.14    0.46
   7   7   9   12.38    0.44
   8   7   9    1.42    0.11
  -4  -8  -9   21.98    0.68
  -4  -8  -9   22.00    0.57
  -5  -8  -9    0.14    0.06
  -5  -8  -9    0.16    0.05
  -6  -8  -9   54.87    1.48
  -6  -8  -9   53.68    1.38
  -3  -6  10    3.19    0.32
  -3  -6  10    2.50    0.13
  -3  -6  10    2.85    0.14
  -2  -6  10    0.41    0.06
  -2  -6  10    0.60    0.17
  -2  -6  10    0.47    0.07
  -1  -6  10    1.72    0.28
  -1  -6  10    1.82    0.09
  -1  -6  10    1.76    0.10
   4   5 -10   12.68    0.49
  -4  -5  10   11.42    0.53
  -4  -5  10   11.52    0.38
  -4  -5  10   13.58    0.59
  -4  -5  10   13.65    0.40
   3   5 -10   28.47    1.00
  -3  -5  10   28.75    0.81
  -3  -5  10   30.53    1.15
  -3  -5  10   28.90    1.08
  -2  -5  10    0.68    0.20
  -2  -5  10    1.02    0.30
  -2  -5  10    0.57    0.24
  -2  -5  10    0.66    0.12
  -1  -5  10    4.97    0.42
  -1  -5  10    5.32    0.24
  -1  -5  10    5.26    0.47
  -1  -5  10    5.34    0.40
   0  -5  10   11.51    0.59
   0  -5  10   11.49    0.36
   0  -5  10   11.53    0.65
   4   4 -10    0.15    0.15
  -4  -4  10    0.11    0.13
   3   4 -10    0.23    0.22
  -3  -4  10    0.18    0.16
  -3  -4  10   -0.01    0.17
  -3  -4  10    0.00    0.09
  -3  -4  10    0.27    0.15
  -2  -4  10    2.83    0.46
  -2  -4  10    2.61    0.48
  -2  -4  10    2.64    0.37
  -2  -4  10    2.37    0.21
  -1  -4  10   16.09    0.52
  -1  -4  10   17.36    0.80
  -1  -4  10   15.88    0.86
  -1  -4  10   16.00    0.75
   0  -4  10    9.45    0.58
   0  -4  10    9.01    0.55
   0  -4  10    8.93    0.32
   0  -4  10    8.70    0.50
   1  -4  10   15.10    0.46
   1  -4  10   15.66    0.72
   1  -4  10   15.70    0.75
   1  -4  10   15.18    0.67
   2  -4  10   12.07    0.36
   2  -4  10   12.79    0.57
   2  -4  10   11.91    0.60
   2  -4  10   12.33    0.57
   5   3 -10    3.21    0.21
   5   3 -10    3.99    0.23
   4   3 -10    6.90    0.42
  -4  -3  10    6.97    0.44
   3   3 -10    0.78    0.20
  -3  -3  10    0.72    0.13
  -3  -3  10    0.39    0.22
   2   3 -10   27.50    0.86
  -2  -3  10   24.41    1.06
  -2  -3  10   27.47    0.81
  -2  -3  10   28.06    1.08
  -1  -3  10   53.18    1.92
  -1  -3  10   54.76    1.44
  -1  -3  10   54.14    2.00
  -1  -3  10   53.93    1.99
  -1  -3  10   55.72    1.82
   0  -3  10   19.23    0.80
   0  -3  10   17.92    0.57
   0  -3  10   17.28    0.83
   0  -3  10   19.19    0.91
   0  -3  10   18.89    0.83
   0  -3  10   17.67    0.85
   1  -3  10   14.66    0.73
   1  -3  10   15.08    0.75
   1  -3  10   14.60    0.74
   1  -3  10   14.73    0.68
   2  -3  10    6.24    0.24
   2  -3  10    5.88    0.41
   2  -3  10    5.99    0.41
   2  -3  10    5.88    0.39
   2  -3  10    5.94    0.44
   3  -3  10  115.21    3.82
   3  -3  10  118.33    3.48
   3  -3  10  115.62    3.62
   3  -3  10  115.59    2.82
   3  -3  10  113.32    3.81
   4  -3  10   44.74    1.64
   4  -3  10   46.33    1.17
   4  -3  10   46.43    1.66
   4  -3  10   47.87    1.52
   5  -3  10    1.95    0.18
   5  -3  10    1.72    0.08
   5   2 -10    0.13    0.07
   5   2 -10    0.16    0.07
   4   2 -10    1.10    0.24
  -4  -2  10    1.18    0.07
   3   2 -10    0.51    0.25
   3   2 -10    0.78    0.39
   3   2 -10    0.34    0.12
  -3  -2  10    0.27    0.05
  -3  -2  10    0.09    0.15
   2   2 -10    2.57    0.29
   2   2 -10    2.30    0.27
  -2  -2  10    2.64    0.32
  -2  -2  10    2.72    0.22
   1   2 -10   20.71    0.88
  -1  -2  10   19.80    0.84
  -1  -2  10   19.49    0.62
  -1  -2  10   18.20    0.80
  -1  -2  10   19.59    0.84
  -1  -2  10   18.56    0.88
  -1  -2  10   20.90    0.98
   0   2 -10   42.06    1.50
   0  -2  10   42.40    1.61
   0  -2  10   41.28    1.41
   0  -2  10   39.54    1.12
   0  -2  10   41.17    1.57
   0  -2  10   41.31    1.51
   0  -2  10   40.45    1.43
   1  -2  10   16.75    0.82
   1  -2  10   17.42    0.81
   1  -2  10   16.70    0.74
   1  -2  10   16.02    0.70
   1  -2  10   16.65    0.78
   2  -2  10   35.66    1.40
   2  -2  10   35.16    1.41
   2  -2  10   34.85    1.36
   2  -2  10   36.23    1.29
   2  -2  10   35.85    0.97
   3  -2  10    0.24    0.10
   3  -2  10    0.11    0.05
   3  -2  10    0.22    0.14
   3  -2  10    0.22    0.13
   3  -2  10    0.30    0.14
   4  -2  10   16.67    0.70
   4  -2  10   15.37    0.47
   4  -2  10   15.75    0.71
   4  -2  10   15.42    0.75
   4  -2  10   15.20    0.75
   5  -2  10   22.96    0.64
   5  -2  10   23.14    0.95
   5  -2  10   25.08    0.97
   5  -2  10   22.37    0.86
   6  -2  10    4.21    0.26
   6  -2  10    4.16    0.16
   5   1 -10    0.38    0.08
   5   1 -10    0.21    0.07
  -5  -1  10    0.36    0.06
   4   1 -10   43.72    1.42
   4   1 -10   46.39    1.37
  -4  -1  10   45.28    1.20
   3   1 -10   13.46    0.65
   3   1 -10   13.95    0.70
   3   1 -10   14.28    0.53
  -3  -1  10   14.49    0.49
   2   1 -10    1.05    0.19
   2   1 -10    0.83    0.20
   2   1 -10    1.13    0.21
  -2  -1  10    1.04    0.12
   1   1 -10   16.88    0.77
   1   1 -10   15.39    0.57
  -1  -1  10   15.45    0.69
  -1  -1  10   15.69    0.49
  -1  -1  10   14.79    0.81
  -1  -1  10   16.34    0.54
   0   1 -10   76.89    2.46
   0  -1  10   73.33    2.32
   0  -1  10   74.66    1.91
   0  -1  10   70.33    2.27
   0  -1  10   72.74    2.54
   0  -1  10   71.69    2.60
   0  -1  10   76.01    2.44
   1  -1  10    5.46    0.36
   1  -1  10    5.53    0.40
   1  -1  10    5.69    0.40
   1  -1  10    5.37    0.37
   1  -1  10    5.42    0.40
   2  -1  10   20.85    0.62
   2  -1  10   19.93    0.92
   2  -1  10   20.19    0.91
   2  -1  10   21.14    0.85
   2  -1  10   19.63    0.79
   2  -1  10   20.31    0.89
   3  -1  10    3.50    0.30
   3  -1  10    3.44    0.31
   3  -1  10    3.26    0.33
   3  -1  10    3.11    0.17
   3  -1  10    3.11    0.31
   4  -1  10   15.85    0.69
   4  -1  10   16.08    0.74
   4  -1  10   15.26    0.75
   4  -1  10   14.95    0.76
   4  -1  10   14.99    0.48
   5  -1  10    4.03    0.19
   5  -1  10    4.07    0.30
   5  -1  10    3.73    0.33
   5  -1  10    3.96    0.32
   5  -1  10    3.94    0.32
   6  -1  10    1.40    0.20
   6  -1  10    1.34    0.18
   6  -1  10    1.68    0.17
   6  -1  10    1.60    0.11
   7  -1  10    6.11    0.31
   7  -1  10    6.01    0.21
   5   0 -10   13.29    0.55
  -5   0  10   13.53    0.38
   4   0 -10    4.36    0.23
   4   0 -10    4.12    0.31
  -4   0  10    4.13    0.22
   3   0 -10   20.66    0.87
   3   0 -10   21.30    0.78
   3   0 -10   21.02    0.95
  -3   0  10   21.51    0.68
   2   0 -10   34.64    0.98
   2   0 -10   33.62    1.42
   2   0 -10   33.21    1.04
   2   0 -10   34.75    1.30
   2   0 -10   33.36    1.11
  -2   0  10   33.63    1.00
   1   0 -10    4.67    0.30
   1   0 -10    4.38    0.41
   1   0 -10    3.77    0.29
  -1   0  10    4.15    0.24
  -1   0  10    4.47    0.42
  -1   0  10    4.11    0.31
   0   0 -10   95.89    2.45
   0   0 -10   98.29    3.08
   0   0  10   94.62    2.41
   0   0  10   92.58    2.84
   0   0  10   95.14    2.43
   0   0  10   94.92    3.26
  -1   0 -10   12.74    0.65
   1   0  10   12.95    0.69
   1   0  10   14.57    0.65
   1   0  10   14.15    0.62
   1   0  10   12.08    0.59
   1   0  10   11.60    0.41
   2   0  10    1.80    0.16
   2   0  10    1.57    0.23
   2   0  10    1.64    0.21
   2   0  10    1.67    0.24
   3   0  10   56.04    1.46
   3   0  10   56.38    1.94
   3   0  10   55.38    2.01
   3   0  10   54.45    1.80
   3   0  10   54.34    1.99
   4   0  10   16.72    0.82
   4   0  10   18.02    0.75
   4   0  10   16.94    0.81
   4   0  10   17.82    0.55
   4   0  10   16.66    0.80
   5   0  10   39.62    1.44
   5   0  10   38.85    1.48
   5   0  10   37.65    1.05
   5   0  10   37.83    1.34
   5   0  10   38.61    1.49
   6   0  10   16.42    0.76
   6   0  10   15.48    0.67
   6   0  10   16.04    0.70
   6   0  10   16.46    0.75
   6   0  10   16.51    0.51
  -7   0 -10    1.49    0.12
   7   0  10    1.38    0.16
   7   0  10    1.21    0.16
   7   0  10    1.54    0.18
   7   0  10    1.54    0.11
   4  -1 -10    7.32    0.39
  -4   1  10    6.74    0.28
   3  -1 -10   11.45    0.45
   3  -1 -10   11.20    0.56
   3  -1 -10   11.06    0.60
  -3   1  10   11.55    0.45
   2  -1 -10    1.84    0.17
   2  -1 -10    1.35    0.23
   2  -1 -10    1.28    0.26
   2  -1 -10    1.37    0.20
  -2   1  10    1.50    0.18
   1  -1 -10   93.83    2.64
   1  -1 -10   93.40    2.53
   1  -1 -10   96.20    2.38
   1  -1 -10   95.49    3.03
  -1   1  10   95.33    2.45
  -1   1  10   88.76    2.78
   0  -1 -10   83.25    2.12
   0  -1 -10   82.87    2.71
   0  -1 -10   80.24    2.27
   0   1  10   83.32    2.16
   0   1  10   79.91    2.49
   0   1  10   83.87    2.87
  -1  -1 -10    4.62    0.36
  -1  -1 -10    4.89    0.28
   1   1  10    5.26    0.35
   1   1  10    5.22    0.25
   1   1  10    4.83    0.26
   1   1  10    5.30    0.44
  -2  -1 -10   27.18    0.84
   2   1  10   26.42    1.13
   2   1  10   28.35    1.06
   2   1  10   28.69    0.80
   2   1  10   27.35    0.82
   2   1  10   26.04    1.00
   3   1  10    8.00    0.30
   3   1  10    8.49    0.35
   3   1  10   10.58    0.50
   3   1  10    8.63    0.51
   3   1  10    7.67    0.44
   4   1  10    0.81    0.17
   4   1  10    0.21    0.07
   4   1  10    0.31    0.13
  -5  -1 -10   50.85    1.37
   5   1  10   48.84    1.74
   5   1  10   47.00    1.30
   5   1  10   47.21    1.78
  -6  -1 -10   34.02    0.98
   6   1  10   33.99    0.96
   6   1  10   35.03    1.30
  -7  -1 -10    0.43    0.08
   7   1  10    0.24    0.08
   7   1  10    0.41    0.11
   7   1  10    0.37    0.07
   7   1  10    0.42    0.11
  -8  -1 -10   13.68    0.40
   8   1  10   14.08    0.56
   4  -2 -10   26.40    0.93
   4  -2 -10   24.96    0.71
   3  -2 -10   24.37    0.98
   3  -2 -10   23.63    0.93
  -3   2  10   25.11    0.76
   2  -2 -10   13.97    0.68
   2  -2 -10   14.66    0.56
   2  -2 -10   15.60    0.75
  -2   2  10   14.34    0.56
   1  -2 -10   21.48    0.91
   1  -2 -10   20.73    0.73
   1  -2 -10   21.49    0.69
   1  -2 -10   21.74    1.01
   1  -2 -10   21.27    0.68
   1  -2 -10   20.50    0.79
  -1   2  10   22.13    0.64
  -1   2  10   20.84    0.73
   0  -2 -10    1.90    0.38
   0  -2 -10    1.56    0.25
   0  -2 -10    1.61    0.29
   0  -2 -10    1.58    0.22
   0   2  10    1.38    0.19
   0   2  10    1.48    0.18
  -1  -2 -10   57.56    1.56
  -1  -2 -10   62.06    2.06
  -1  -2 -10   59.17    1.69
  -1  -2 -10   59.42    2.03
   1   2  10   56.57    1.85
   1   2  10   58.13    1.61
  -2  -2 -10   51.69    1.42
  -2  -2 -10   52.28    1.54
  -2  -2 -10   54.62    1.84
  -2  -2 -10   51.78    1.85
   2   2  10   52.64    1.70
   2   2  10   52.29    1.44
  -3  -2 -10    1.04    0.17
  -3  -2 -10    1.19    0.17
   3   2  10    1.28    0.14
   3   2  10    1.16    0.14
   3   2  10    0.91    0.17
  -4  -2 -10   16.83    0.58
   4   2  10   17.16    0.57
   4   2  10   16.16    0.53
  -5  -2 -10   28.07    0.86
   5   2  10   28.87    0.76
   5   2  10   28.80    0.85
  -6  -2 -10    5.28    0.27
   6   2  10    5.49    0.27
  -7  -2 -10   68.71    1.79
  -7  -2 -10   69.11    1.91
   7   2  10   70.88    2.29
   7   2  10   70.53    2.37
  -8  -2 -10    5.98    0.23
  -8  -2 -10    6.55    0.27
   8   2  10    6.66    0.36
   8   2  10    6.23    0.31
   8   2  10    6.44    0.31
   3  -3 -10    6.15    0.25
   3  -3 -10    5.23    0.30
   2  -3 -10    7.22    0.42
   2  -3 -10    7.49    0.43
   2  -3 -10    7.25    0.35
  -2   3  10    7.54    0.27
   1  -3 -10   10.33    0.43
   1  -3 -10   10.76    0.56
   1  -3 -10   10.38    0.59
  -1   3  10   10.58    0.39
   0  -3 -10    7.47    0.33
   0  -3 -10    7.54    0.40
   0  -3 -10    7.60    0.48
   0  -3 -10    7.58    0.37
   0  -3 -10    7.60    0.31
   0  -3 -10    8.20    0.56
   0   3  10    7.69    0.33
  -1  -3 -10   70.02    2.00
  -1  -3 -10   73.58    2.37
  -1  -3 -10   71.51    2.36
  -1  -3 -10   68.42    1.91
  -1  -3 -10   70.67    2.12
  -1  -3 -10   70.10    1.84
   1   3  10   66.37    2.15
   1   3  10   69.30    1.91
  -2  -3 -10    9.16    0.42
  -2  -3 -10    9.33    0.39
  -2  -3 -10    9.47    0.54
  -2  -3 -10    8.90    0.46
  -2  -3 -10    9.91    0.65
   2   3  10    8.94    0.42
   2   3  10    9.59    0.50
  -3  -3 -10   18.71    0.85
  -3  -3 -10   17.85    0.59
  -3  -3 -10   18.64    0.84
  -3  -3 -10   18.27    0.66
   3   3  10   17.90    0.76
   3   3  10   18.13    0.64
  -4  -3 -10    1.17    0.22
  -4  -3 -10    0.51    0.12
  -4  -3 -10    1.03    0.18
  -4  -3 -10    0.60    0.14
   4   3  10    0.86    0.13
  -5  -3 -10    2.12    0.22
  -5  -3 -10    2.15    0.18
   5   3  10    2.19    0.17
  -6  -3 -10    3.89    0.23
  -6  -3 -10    3.21    0.25
   6   3  10    3.58    0.17
  -7  -3 -10   11.49    0.45
  -7  -3 -10   11.93    0.41
  -7  -3 -10   11.63    0.48
  -8  -3 -10    4.26    0.17
  -8  -3 -10    4.21    0.22
  -8  -3 -10    4.09    0.20
  -8  -3 -10    4.62    0.26
   8   3  10    4.71    0.29
   8   3  10    3.95    0.26
   2  -4 -10   15.74    0.49
  -2   4  10   15.49    0.44
   1  -4 -10    0.55    0.12
   1  -4 -10    0.48    0.12
  -1   4  10    0.49    0.10
   0  -4 -10   12.79    0.46
   0  -4 -10   11.73    0.59
   0   4  10   12.74    0.40
  -1  -4 -10    0.01    0.08
  -1  -4 -10    0.06    0.09
  -1  -4 -10    0.06    0.07
   1   4  10    0.07    0.06
  -2  -4 -10   38.17    1.46
  -2  -4 -10   40.26    1.29
  -2  -4 -10   40.03    1.12
  -2  -4 -10   39.16    1.20
  -2  -4 -10   40.68    1.13
  -3  -4 -10   62.13    1.65
  -3  -4 -10   60.27    2.12
  -3  -4 -10   60.47    1.70
  -3  -4 -10   62.31    1.89
  -3  -4 -10   60.58    1.79
   3   4  10   63.68    1.72
  -4  -4 -10    2.26    0.29
  -4  -4 -10    2.75    0.27
  -4  -4 -10    2.92    0.21
  -4  -4 -10    2.74    0.25
  -4  -4 -10    2.95    0.22
   4   4  10    2.58    0.23
  -5  -4 -10   15.28    0.73
  -5  -4 -10   14.91    0.56
  -5  -4 -10   15.35    0.49
  -5  -4 -10   14.48    0.61
   5   4  10   15.33    0.56
  -6  -4 -10   14.63    0.55
  -6  -4 -10   14.19    0.46
  -6  -4 -10   14.52    0.59
   6   4  10   14.58    0.51
  -7  -4 -10    5.40    0.30
  -7  -4 -10    5.11    0.21
  -7  -4 -10    5.33    0.27
  -7  -4 -10    4.98    0.29
   7   4  10    5.48    0.21
  -8  -4 -10    9.26    0.39
  -8  -4 -10    8.70    0.35
  -8  -4 -10    8.60    0.35
  -8  -4 -10    8.55    0.31
   1  -5 -10    8.16    0.30
  -1   5  10    8.42    0.29
   0  -5 -10   13.16    0.48
   0   5  10   12.34    0.38
   0   5  10   12.07    0.44
  -1  -5 -10    7.87    0.40
   1   5  10    7.36    0.28
  -2  -5 -10   42.19    1.29
  -2  -5 -10   44.39    1.16
   2   5  10   43.65    1.19
  -3  -5 -10    2.02    0.17
  -3  -5 -10    1.41    0.23
  -3  -5 -10    1.96    0.20
  -4  -5 -10    2.35    0.25
  -4  -5 -10    2.79    0.15
  -4  -5 -10    2.41    0.20
  -4  -5 -10    2.51    0.24
   4   5  10    2.27    0.24
  -5  -5 -10    4.05    0.21
  -5  -5 -10    3.75    0.29
  -5  -5 -10    4.13    0.27
   5   5  10    3.66    0.27
  -6  -5 -10    8.79    0.43
  -6  -5 -10    8.10    0.37
  -6  -5 -10    7.87    0.41
  -6  -5 -10    8.48    0.33
   6   5  10    8.52    0.37
  -7  -5 -10   11.95    0.48
  -7  -5 -10   11.36    0.37
  -7  -5 -10   10.77    0.46
  -7  -5 -10   11.20    0.43
   7   5  10   11.23    0.39
  -8  -5 -10    4.34    0.19
  -8  -5 -10    4.43    0.24
  -8  -5 -10    4.77    0.24
   0  -6 -10    0.04    0.04
   0   6  10    0.09    0.04
  -1  -6 -10    0.93    0.11
   1   6  10    1.01    0.08
  -2  -6 -10    0.10    0.10
   2   6  10    0.13    0.05
  -3  -6 -10    5.08    0.32
  -3  -6 -10    4.72    0.29
   3   6  10    4.82    0.18
  -4  -6 -10    1.45    0.13
  -5  -6 -10    0.25    0.08
   5   6  10    0.15    0.11
  -6  -6 -10    0.36    0.11
  -6  -6 -10    0.29    0.09
   6   6  10    0.24    0.08
  -7  -6 -10    1.56    0.16
  -7  -6 -10    1.65    0.13
   7   6  10    1.71    0.13
  -2  -7 -10    1.10    0.09
  -3  -7 -10    3.09    0.19
  -4  -7 -10   15.63    0.53
  -5  -7 -10   18.19    0.61
  -6  -7 -10   10.50    0.41
  -6  -7 -10   10.66    0.42
   6   7  10    9.87    0.38
  -7  -7 -10    4.07    0.24
   7   7  10    4.71    0.20
  -3  -5  11    2.56    0.13
  -3  -5  11    2.28    0.23
  -3  -5  11    2.70    0.24
  -3  -5  11    2.46    0.14
   2   5 -11    4.06    0.35
  -2  -5  11    3.86    0.32
  -2  -5  11    4.84    0.33
  -2  -5  11    4.19    0.19
  -1  -5  11    4.84    0.35
  -1  -5  11    4.73    0.35
  -1  -5  11    4.41    0.35
  -1  -5  11    4.96    0.21
   0  -5  11    3.28    0.32
   0  -5  11    3.20    0.15
   0  -5  11    2.44    0.27
   3   4 -11   10.52    0.55
  -3  -4  11   10.56    0.49
  -3  -4  11   10.08    0.35
  -3  -4  11   10.57    0.56
   2   4 -11    1.09    0.17
  -2  -4  11    1.36    0.17
  -2  -4  11    1.16    0.30
  -2  -4  11    0.97    0.25
  -2  -4  11    1.30    0.23
  -1  -4  11    0.96    0.19
  -1  -4  11    1.21    0.31
  -1  -4  11    1.43    0.30
  -1  -4  11    1.29    0.15
   0  -4  11    3.52    0.21
   0  -4  11    3.79    0.31
   0  -4  11    4.12    0.46
   0  -4  11    3.72    0.43
   1  -4  11    8.47    0.50
   1  -4  11    9.07    0.52
   1  -4  11    9.17    0.48
   1  -4  11    8.72    0.30
   2  -4  11    0.28    0.10
   2  -4  11    0.28    0.14
   2  -4  11    0.32    0.05
   2  -4  11    0.62    0.15
   4   3 -11    6.71    0.32
   3   3 -11   12.81    0.67
   3   3 -11   12.23    0.46
  -3  -3  11   12.07    0.60
   2   3 -11    5.42    0.33
  -2  -3  11    6.12    0.29
  -2  -3  11    5.84    0.46
  -2  -3  11    5.38    0.45
  -1  -3  11    4.90    0.40
  -1  -3  11    4.69    0.25
  -1  -3  11    4.60    0.51
  -1  -3  11    4.43    0.32
  -1  -3  11    4.50    0.46
   0  -3  11   35.46    0.97
   0  -3  11   35.41    1.31
   0  -3  11   35.71    1.41
   0  -3  11   34.62    1.38
   0  -3  11   34.97    1.25
   1  -3  11   13.03    0.64
   1  -3  11   12.05    0.65
   1  -3  11   12.77    0.69
   1  -3  11   12.70    0.42
   1  -3  11   12.76    0.60
   2  -3  11   32.92    1.27
   2  -3  11   32.59    1.22
   2  -3  11   33.30    1.17
   2  -3  11   31.51    1.27
   3  -3  11   46.29    1.70
   3  -3  11   48.96    1.72
   3  -3  11   48.83    1.57
   3  -3  11   47.00    1.61
   4  -3  11   11.96    0.52
   4  -3  11   10.62    0.51
   4  -3  11   11.29    0.48
   4   2 -11    4.44    0.26
   4   2 -11    4.27    0.25
   3   2 -11    1.84    0.34
   3   2 -11    1.90    0.17
   2   2 -11    0.61    0.19
  -2  -2  11    0.51    0.12
  -2  -2  11    0.66    0.24
   1   2 -11   60.96    1.67
   1   2 -11   63.03    2.10
  -1  -2  11   62.35    2.03
  -1  -2  11   63.03    1.65
  -1  -2  11   63.69    2.23
   0   2 -11   29.14    1.16
   0  -2  11   29.29    0.85
   0  -2  11   31.43    1.29
   0  -2  11   29.14    1.11
  -1   2 -11    3.48    0.31
   1  -2  11    3.87    0.33
   1  -2  11    3.97    0.32
   1  -2  11    3.94    0.39
   1  -2  11    3.36    0.19
   1  -2  11    3.66    0.31
   2  -2  11   28.64    1.18
   2  -2  11   29.71    1.15
   2  -2  11   27.10    1.17
   2  -2  11   29.10    1.08
   3  -2  11    8.34    0.51
   3  -2  11    8.57    0.50
   3  -2  11    8.53    0.51
   3  -2  11    8.81    0.47
   3  -2  11    8.61    0.31
   4  -2  11   26.16    1.04
   4  -2  11   25.68    0.97
   4  -2  11   25.30    1.04
   4  -2  11   25.12    0.94
   4  -2  11   25.51    0.71
   5  -2  11    9.30    0.29
   5  -2  11    8.55    0.45
   5  -2  11    8.66    0.44
   5  -2  11    9.10    0.42
   4   1 -11    6.04    0.27
   4   1 -11    6.42    0.35
   3   1 -11    3.67    0.39
   3   1 -11    3.83    0.28
  -3  -1  11    4.05    0.15
   2   1 -11    1.34    0.23
   2   1 -11    1.59    0.19
   2   1 -11    1.14    0.21
  -2  -1  11    1.44    0.09
   1   1 -11    7.63    0.38
   1   1 -11    7.69    0.51
  -1  -1  11    7.64    0.35
  -1  -1  11    7.25    0.56
   0   1 -11    0.71    0.14
   0   1 -11    0.84    0.21
   0  -1  11    0.73    0.13
   0  -1  11    0.81    0.30
  -1   1 -11   57.79    1.92
   1  -1  11   53.50    1.98
   1  -1  11   53.80    2.03
   2  -1  11    0.06    0.12
   2  -1  11    0.10    0.06
   2  -1  11    0.13    0.08
   2  -1  11    0.01    0.12
   2  -1  11    0.02    0.10
   3  -1  11   30.37    1.11
   3  -1  11   29.89    1.22
   3  -1  11   29.73    1.21
   3  -1  11   28.53    0.84
   3  -1  11   29.14    1.16
   4  -1  11    3.86    0.31
   4  -1  11    3.75    0.19
   4  -1  11    3.57    0.31
   4  -1  11    3.74    0.32
   4  -1  11    4.22    0.35
   5  -1  11    0.97    0.19
   5  -1  11    1.36    0.10
   5  -1  11    1.10    0.18
   5  -1  11    0.81    0.15
   5  -1  11    1.04    0.15
   6  -1  11    6.25    0.34
   6  -1  11    6.17    0.32
   6  -1  11    5.77    0.34
   6  -1  11    6.38    0.23
   4   0 -11    3.81    0.26
   4   0 -11    3.96    0.16
  -4   0  11    3.94    0.15
   3   0 -11   19.07    0.66
   3   0 -11   17.45    0.74
   3   0 -11   19.11    0.82
  -3   0  11   18.70    0.56
   2   0 -11   29.92    1.24
   2   0 -11   30.62    0.91
   2   0 -11   29.03    1.13
  -2   0  11   29.53    0.85
   1   0 -11    2.48    0.31
   1   0 -11    1.92    0.27
   1   0 -11    1.78    0.21
  -1   0  11    2.15    0.16
   0   0 -11   76.98    1.97
   0   0 -11   78.90    2.53
   0   0  11   74.11    2.65
   0   0  11   73.61    1.89
   0   0  11   73.22    1.96
  -1   0 -11    8.50    0.52
  -1   0 -11    8.42    0.38
   1   0  11    8.34    0.34
   1   0  11    7.90    0.47
   1   0  11    7.48    0.55
  -2   0 -11   14.28    0.69
   2   0  11   12.99    0.70
   2   0  11   13.31    0.66
   3   0  11   16.98    0.56
   3   0  11   16.49    0.81
   3   0  11   17.89    0.80
   4   0  11    5.46    0.25
   4   0  11    5.20    0.38
   4   0  11    5.19    0.39
   5   0  11    0.27    0.10
   5   0  11    0.26    0.11
   5   0  11    0.24    0.13
   5   0  11    0.15    0.11
   5   0  11    0.23    0.07
  -6   0 -11    0.15    0.07
   6   0  11    0.13    0.09
   6   0  11    0.13    0.05
   6   0  11    0.19    0.07
   6   0  11    0.10    0.07
   6   0  11    0.10    0.09
   7   0  11    4.28    0.25
   7   0  11    3.05    0.15
   7   0  11    4.18    0.25
   3  -1 -11   22.26    0.94
   3  -1 -11   23.99    0.73
  -3   1  11   25.13    0.70
   2  -1 -11    0.07    0.10
   2  -1 -11    0.05    0.10
   2  -1 -11    0.01    0.08
  -2   1  11    0.06    0.07
   1  -1 -11   38.84    1.05
   1  -1 -11   35.81    1.37
   1  -1 -11   36.97    1.17
   1  -1 -11   37.31    1.52
   1  -1 -11   36.66    1.11
  -1   1  11   37.60    1.07
   0  -1 -11   19.74    0.92
   0  -1 -11   19.49    0.65
   0  -1 -11   19.15    0.69
   0   1  11   18.69    0.90
   0   1  11   19.83    0.64
  -1  -1 -11   33.88    0.99
  -1  -1 -11   33.65    1.32
   1   1  11   32.94    0.96
   1   1  11   35.08    1.23
  -2  -1 -11   74.57    1.93
  -2  -1 -11   75.93    2.45
   2   1  11   71.32    2.27
   2   1  11   72.02    1.85
  -3  -1 -11    0.31    0.13
  -3  -1 -11    0.33    0.10
   3   1  11    0.37    0.09
   3   1  11    0.37    0.14
  -4  -1 -11   15.80    0.56
   4   1  11   16.24    0.54
   4   1  11   16.56    0.76
  -5  -1 -11    4.28    0.25
   5   1  11    4.65    0.35
   5   1  11    4.41    0.23
  -6  -1 -11   21.37    0.64
   6   1  11   20.14    0.78
   6   1  11   20.31    0.84
   6   1  11   20.63    0.87
   6   1  11   20.66    0.62
  -7  -1 -11    1.24    0.11
   7   1  11    1.13    0.13
   7   1  11    1.31    0.15
   7   1  11    1.07    0.09
   7   1  11    1.00    0.14
   3  -2 -11    2.29    0.16
   3  -2 -11    2.30    0.20
  -3   2  11    2.04    0.13
   2  -2 -11    8.98    0.49
   2  -2 -11    7.28    0.42
   2  -2 -11    8.58    0.34
  -2   2  11    8.59    0.35
   1  -2 -11    0.04    0.08
   1  -2 -11    0.20    0.07
   1  -2 -11    0.03    0.09
   1  -2 -11    0.12    0.13
   1  -2 -11    0.07    0.07
  -1   2  11    0.12    0.06
   0  -2 -11    1.85    0.27
   0  -2 -11    1.98    0.17
   0  -2 -11    1.99    0.31
   0  -2 -11    1.64    0.20
   0  -2 -11    1.51    0.27
   0   2  11    1.81    0.18
  -1  -2 -11    0.13    0.12
  -1  -2 -11    0.38    0.29
  -1  -2 -11    0.08    0.12
  -1  -2 -11    0.12    0.08
  -1  -2 -11    0.09    0.14
   1   2  11    0.21    0.09
  -2  -2 -11    0.91    0.27
  -2  -2 -11    0.82    0.19
  -2  -2 -11    0.95    0.15
  -2  -2 -11    1.00    0.18
   2   2  11    0.87    0.14
  -3  -2 -11   20.30    0.89
  -3  -2 -11   19.10    0.75
  -3  -2 -11   19.86    0.88
  -3  -2 -11   19.74    0.65
   3   2  11   19.92    0.62
  -4  -2 -11   19.90    0.65
  -4  -2 -11   19.99    0.91
   4   2  11   20.06    0.57
   4   2  11   19.60    0.64
  -5  -2 -11    0.30    0.09
   5   2  11    0.30    0.11
   5   2  11    0.17    0.08
  -6  -2 -11    4.00    0.22
   6   2  11    3.89    0.30
   6   2  11    3.84    0.22
  -7  -2 -11   11.34    0.38
  -7  -2 -11   11.56    0.43
   7   2  11   11.74    0.53
   7   2  11   11.67    0.54
   2  -3 -11   15.01    0.64
   2  -3 -11   16.86    0.53
   1  -3 -11   -0.06    0.06
   1  -3 -11    0.36    0.11
   1  -3 -11    0.00    0.10
  -1   3  11   -0.09    0.08
   0  -3 -11    7.67    0.38
   0  -3 -11    8.31    0.50
   0  -3 -11    7.84    0.46
   0  -3 -11    7.22    0.26
   0  -3 -11    7.37    0.33
   0   3  11    7.90    0.36
  -1  -3 -11    4.68    0.44
  -1  -3 -11    4.42    0.25
  -1  -3 -11    4.46    0.33
  -1  -3 -11    3.98    0.27
  -1  -3 -11    4.25    0.38
   1   3  11    4.09    0.27
  -2  -3 -11    2.92    0.34
  -2  -3 -11    3.25    0.49
  -2  -3 -11    2.95    0.26
  -2  -3 -11    2.82    0.21
  -2  -3 -11    2.81    0.28
   2   3  11    3.11    0.22
  -3  -3 -11    0.45    0.12
  -3  -3 -11    0.53    0.28
  -3  -3 -11    0.29    0.14
  -3  -3 -11    0.46    0.12
  -3  -3 -11    0.38    0.18
   3   3  11    0.47    0.10
  -4  -3 -11    0.24    0.11
  -4  -3 -11    0.21    0.11
  -4  -3 -11    0.07    0.07
  -4  -3 -11    0.10    0.19
   4   3  11    0.12    0.07
  -5  -3 -11    8.66    0.40
  -5  -3 -11    7.68    0.33
   5   3  11    8.00    0.30
  -6  -3 -11   50.03    1.44
  -6  -3 -11   50.34    1.33
  -7  -3 -11    2.99    0.22
  -7  -3 -11    3.74    0.22
  -7  -3 -11    3.25    0.17
   7   3  11    3.10    0.24
  -8  -3 -11    8.52    0.30
  -8  -3 -11    8.93    0.36
   8   3  11    8.33    0.38
   1  -4 -11    0.69    0.11
  -1   4  11    0.56    0.10
   0  -4 -11    1.58    0.12
   0  -4 -11    1.56    0.19
   0   4  11    1.45    0.18
  -1  -4 -11    2.20    0.21
  -1  -4 -11    2.12    0.15
   1   4  11    2.18    0.19
  -2  -4 -11   12.38    0.53
  -2  -4 -11   11.42    0.60
  -2  -4 -11   12.29    0.48
  -2  -4 -11   12.67    0.41
   2   4  11   12.23    0.49
  -3  -4 -11    0.77    0.16
  -3  -4 -11    0.76    0.12
  -3  -4 -11    0.77    0.18
  -3  -4 -11    0.77    0.15
   3   4  11    0.85    0.15
  -4  -4 -11   13.07    0.60
  -4  -4 -11   13.87    0.56
  -4  -4 -11   14.15    0.68
  -4  -4 -11   14.38    0.51
   4   4  11   14.03    0.51
  -5  -4 -11    1.18    0.18
  -5  -4 -11    1.15    0.17
  -5  -4 -11    1.08    0.15
   5   4  11    0.94    0.13
  -6  -4 -11   24.96    0.88
  -6  -4 -11   23.22    0.66
  -6  -4 -11   24.61    0.82
  -6  -4 -11   23.35    0.75
   6   4  11   23.75    0.67
  -7  -4 -11   18.88    0.59
  -7  -4 -11   19.68    0.65
  -7  -4 -11   18.98    0.69
  -8  -4 -11    6.71    0.30
  -8  -4 -11    7.53    0.28
   8   4  11    7.55    0.35
   0  -5 -11    7.16    0.29
  -1  -5 -11    0.03    0.07
  -2  -5 -11   13.63    0.46
   2   5  11   13.34    0.52
  -3  -5 -11    2.41    0.20
  -3  -5 -11    1.99    0.14
   3   5  11    2.11    0.21
  -4  -5 -11    0.54    0.13
  -4  -5 -11    0.60    0.11
   4   5  11    0.44    0.12
  -5  -5 -11   16.55    0.58
  -5  -5 -11   16.44    0.49
  -5  -5 -11   17.08    0.64
   5   5  11   17.40    0.57
  -6  -5 -11   16.96    0.62
  -6  -5 -11   16.55    0.56
  -6  -5 -11   15.87    0.47
   6   5  11   15.77    0.51
  -7  -5 -11    5.70    0.28
  -7  -5 -11    5.20    0.23
   7   5  11    4.92    0.16
  -1  -6 -11    9.45    0.32
  -2  -6 -11    3.71    0.21
  -3  -6 -11    0.11    0.09
   4   6  11    0.81    0.15
  -5  -6 -11   10.08    0.35
   5   6  11    9.85    0.39
  -6  -6 -11    7.23    0.27
   6   6  11    6.91    0.28
  -7  -6 -11   11.78    0.36
   7   6  11   14.29    0.37
  -3  -7 -11   27.51    0.74
  -4  -7 -11    0.05    0.04
   4   7  11    0.17    0.07
  -5  -7 -11    9.16    0.35
   5   7  11   10.37    0.35
   6   7  11   10.85    0.34
   2   4 -12    4.73    0.40
  -2  -4  12    5.89    0.24
  -2  -4  12    5.58    0.33
  -2  -4  12    5.98    0.41
  -1  -4  12    9.79    0.33
  -1  -4  12    9.22    0.46
  -1  -4  12    9.86    0.47
  -1  -4  12    8.53    0.50
   0  -4  12   14.63    0.63
   0  -4  12   14.59    0.66
   0  -4  12   13.99    0.61
   0  -4  12   14.88    0.44
   1  -4  12    0.11    0.14
   1  -4  12    0.14    0.06
   1  -4  12    0.18    0.13
   1  -4  12    0.09    0.12
   3   3 -12    4.53    0.31
  -3  -3  12    3.52    0.26
   2   3 -12    0.24    0.15
   2   3 -12    0.27    0.21
  -2  -3  12    0.16    0.09
  -2  -3  12    0.05    0.15
  -2  -3  12    0.00    0.16
  -2  -3  12    0.15    0.13
   1   3 -12    2.08    0.23
  -1  -3  12    2.52    0.19
  -1  -3  12    2.43    0.41
  -1  -3  12    2.38    0.38
  -1  -3  12    2.57    0.24
   0  -3  12    5.27    0.34
   0  -3  12    5.12    0.43
   0  -3  12    5.61    0.25
   0  -3  12    5.75    0.45
   0  -3  12    5.61    0.42
   1  -3  12    1.27    0.11
   1  -3  12    0.99    0.22
   1  -3  12    1.15    0.27
   1  -3  12    1.27    0.24
   1  -3  12    1.17    0.16
   2  -3  12    6.10    0.36
   2  -3  12    6.17    0.23
   2  -3  12    6.85    0.38
   2  -3  12    5.76    0.37
   2  -3  12    6.18    0.44
   3  -3  12    1.65    0.09
   3  -3  12    1.86    0.24
   3  -3  12    1.86    0.19
   3  -3  12    1.66    0.17
   3  -3  12    1.75    0.17
   3   2 -12    0.22    0.11
   2   2 -12    2.15    0.36
   2   2 -12    1.72    0.30
   2   2 -12    1.45    0.14
  -2  -2  12    1.53    0.23
   1   2 -12   11.99    0.47
  -1  -2  12   12.02    0.63
  -1  -2  12   11.59    0.42
   0   2 -12   11.47    0.45
   0   2 -12   12.20    0.61
   0  -2  12   11.89    0.57
   0  -2  12   12.46    0.70
   0  -2  12   12.39    0.44
   0  -2  12   11.90    0.60
  -1   2 -12   11.08    0.56
   1  -2  12   11.02    0.56
   1  -2  12   10.31    0.54
   1  -2  12   11.00    0.58
   1  -2  12   10.35    0.37
   1  -2  12   10.94    0.62
  -2   2 -12    6.08    0.39
   2  -2  12    6.08    0.25
   2  -2  12    6.33    0.42
   2  -2  12    5.93    0.39
   2  -2  12    6.20    0.46
   2  -2  12    6.10    0.38
  -3   2 -12    4.58    0.33
   3  -2  12    4.50    0.33
   3  -2  12    5.16    0.36
   3  -2  12    4.64    0.33
   3  -2  12    4.56    0.30
   4  -2  12   17.28    0.73
   4  -2  12   19.43    0.73
   4  -2  12   20.91    0.82
   4  -2  12   20.39    0.81
   5  -2  12    0.03    0.05
   3   1 -12    0.35    0.11
   3   1 -12    0.24    0.08
   2   1 -12    0.73    0.17
   2   1 -12    0.96    0.32
   2   1 -12    0.88    0.11
   1   1 -12   40.08    1.10
   1   1 -12   38.07    1.39
   1   1 -12   37.90    1.16
   0   1 -12   18.49    0.61
   0   1 -12   17.13    0.80
   0  -1  12   18.33    0.58
   0  -1  12   17.65    0.86
  -1   1 -12    2.17    0.20
  -1   1 -12    2.42    0.29
   1  -1  12    2.65    0.36
   1  -1  12    2.87    0.18
  -2   1 -12    6.02    0.40
   2  -1  12    6.20    0.47
   2  -1  12    6.63    0.42
   2  -1  12    5.88    0.37
   3  -1  12   65.06    2.05
   3  -1  12   63.83    2.15
   3  -1  12   63.81    2.26
   3  -1  12   64.74    2.25
   4  -1  12    5.09    0.33
   4  -1  12    4.66    0.21
   4  -1  12    5.13    0.36
   4  -1  12    4.44    0.35
   4  -1  12    4.71    0.32
   5  -1  12    5.71    0.32
   5  -1  12    5.62    0.35
   5  -1  12    6.26    0.32
   5  -1  12    5.66    0.22
   5  -1  12    6.27    0.37
   3   0 -12    5.84    0.25
   3   0 -12    6.27    0.35
   2   0 -12    0.70    0.15
   2   0 -12    0.87    0.11
   2   0 -12    0.82    0.15
  -2   0  12    0.91    0.06
   1   0 -12    0.29    0.15
   1   0 -12    0.24    0.19
   1   0 -12    0.60    0.29
   1   0 -12    0.14    0.12
   1   0 -12    0.17    0.09
  -1   0  12    0.20    0.03
   0   0 -12   20.49    0.93
   0   0 -12   20.79    0.73
   0   0 -12   22.74    0.72
   0   0  12   21.06    0.97
  -1   0 -12    0.14    0.18
  -1   0 -12    0.16    0.10
   1   0  12    0.13    0.17
   1   0  12    0.12    0.07
  -2   0 -12    1.87    0.18
  -2   0 -12    1.65    0.23
   2   0  12    2.06    0.35
  -3   0 -12    5.24    0.39
  -3   0 -12    5.07    0.27
   3   0  12    5.08    0.39
   3   0  12    5.26    0.37
  -4   0 -12    1.99    0.18
   4   0  12    1.97    0.25
   4   0  12    2.22    0.21
   4   0  12    2.05    0.15
   4   0  12    1.83    0.21
  -5   0 -12   21.20    0.63
   5   0  12   19.45    0.77
   5   0  12   20.37    0.85
   5   0  12   21.15    0.87
   5   0  12   20.17    0.60
   5   0  12   21.38    0.83
  -6   0 -12   14.18    0.43
   6   0  12   14.88    0.60
   6   0  12   14.25    0.42
   6   0  12   13.87    0.59
   6   0  12   12.07    0.52
   6   0  12   13.11    0.54
   3  -1 -12   -0.01    0.06
   2  -1 -12    0.15    0.10
   2  -1 -12    0.20    0.08
  -2   1  12    0.19    0.05
   1  -1 -12   13.75    0.57
   1  -1 -12   14.29    0.72
   1  -1 -12   13.32    0.63
   1  -1 -12   13.60    0.47
   1  -1 -12   14.13    0.53
  -1   1  12   13.84    0.44
   0  -1 -12    0.31    0.13
   0  -1 -12    0.25    0.10
   0  -1 -12    0.64    0.20
   0  -1 -12    0.40    0.18
   0   1  12    0.39    0.07
  -1  -1 -12   21.31    0.70
  -1  -1 -12   21.19    0.75
  -1  -1 -12   22.15    0.96
  -1  -1 -12   20.45    0.91
   1   1  12   22.17    0.60
  -2  -1 -12   11.11    0.60
  -2  -1 -12   11.55    0.65
  -2  -1 -12   11.64    0.45
   2   1  12   11.58    0.43
  -3  -1 -12   31.83    0.92
  -3  -1 -12   31.21    1.21
  -3  -1 -12   30.28    1.21
  -4  -1 -12    2.36    0.18
   4   1  12    2.33    0.17
   4   1  12    1.97    0.24
  -5  -1 -12    0.27    0.08
   5   1  12    0.20    0.06
   5   1  12    0.24    0.09
  -6  -1 -12    0.70    0.10
   6   1  12    0.86    0.09
   6   1  12    0.66    0.12
   6   1  12    0.72    0.13
   6   1  12    0.64    0.12
   7   1  12    0.18    0.06
   2  -2 -12   10.38    0.31
   2  -2 -12    9.87    0.47
  -2   2  12   10.28    0.34
   1  -2 -12    5.21    0.34
   1  -2 -12    5.77    0.29
   1  -2 -12    5.63    0.36
  -1   2  12    5.21    0.24
   0  -2 -12   15.69    0.52
   0  -2 -12   15.96    0.57
   0  -2 -12   14.58    0.69
   0  -2 -12   15.25    0.62
   0  -2 -12   15.64    0.79
   0   2  12   15.26    0.51
  -1  -2 -12   35.82    1.15
  -1  -2 -12   35.42    1.38
  -1  -2 -12   36.72    1.08
  -1  -2 -12   36.96    1.01
   1   2  12   36.69    1.02
  -2  -2 -12    0.44    0.14
  -2  -2 -12    0.53    0.13
  -2  -2 -12    0.59    0.20
  -2  -2 -12    0.34    0.29
   2   2  12    0.35    0.08
  -3  -2 -12   14.96    0.75
  -3  -2 -12   16.06    0.54
  -3  -2 -12   14.94    0.74
  -3  -2 -12   16.47    0.62
   3   2  12   16.58    0.46
  -4  -2 -12    5.85    0.44
  -4  -2 -12    5.98    0.28
  -4  -2 -12    5.59    0.33
  -5  -2 -12   12.79    0.44
  -5  -2 -12   11.35    0.59
  -5  -2 -12   12.27    0.50
   5   2  12   12.00    0.43
   5   2  12   12.31    0.59
  -6  -2 -12    3.92    0.20
  -6  -2 -12    3.70    0.23
   6   2  12    3.95    0.29
  -7  -2 -12    5.27    0.25
  -7  -2 -12    6.79    0.23
   7   2  12    6.36    0.32
   7   2  12    6.92    0.33
   1  -3 -12    2.05    0.20
  -1   3  12    2.42    0.16
   0  -3 -12   30.05    1.19
   0  -3 -12   32.24    0.98
   0  -3 -12   30.90    1.14
   0   3  12   33.66    0.92
  -1  -3 -12   24.01    0.78
  -1  -3 -12   23.33    1.02
  -1  -3 -12   22.81    0.95
  -1  -3 -12   24.99    0.84
  -1  -3 -12   24.47    0.71
   1   3  12   24.48    0.74
  -2  -3 -12   25.69    0.86
  -2  -3 -12   26.14    0.93
  -2  -3 -12   24.06    1.05
  -2  -3 -12   25.22    0.79
   2   3  12   26.93    0.78
  -3  -3 -12   12.92    0.69
  -3  -3 -12   13.90    0.52
  -3  -3 -12   13.65    0.47
  -3  -3 -12   13.90    0.57
   3   3  12   13.69    0.46
  -4  -3 -12    6.27    0.32
  -4  -3 -12    5.88    0.46
  -4  -3 -12    5.71    0.38
  -4  -3 -12    6.47    0.32
   4   3  12    6.23    0.24
  -5  -3 -12   22.49    0.80
  -5  -3 -12   23.25    0.75
  -5  -3 -12   23.04    0.67
   5   3  12   21.89    0.89
  -6  -3 -12   46.93    1.17
  -6  -3 -12   47.43    1.28
  -6  -3 -12   39.72    1.31
   6   3  12   45.24    1.52
  -7  -3 -12    7.19    0.28
  -7  -3 -12    6.81    0.23
  -7  -3 -12    8.18    0.33
   7   3  12    7.00    0.35
   0   4  12    0.09    0.05
  -1  -4 -12    1.87    0.15
   1   4  12    2.23    0.17
  -2  -4 -12   27.62    0.83
  -2  -4 -12   27.51    0.90
   2   4  12   27.63    0.82
  -3  -4 -12   34.92    0.98
  -3  -4 -12   35.02    1.06
  -3  -4 -12   35.92    1.14
   3   4  12   35.28    1.00
  -4  -4 -12    2.38    0.25
  -4  -4 -12    2.18    0.16
  -4  -4 -12    2.06    0.20
   4   4  12    2.21    0.16
  -5  -4 -12    1.53    0.22
  -5  -4 -12    1.71    0.18
  -5  -4 -12    1.53    0.14
   5   4  12    1.59    0.11
  -6  -4 -12    0.06    0.06
  -6  -4 -12    0.11    0.07
  -6  -4 -12    0.23    0.11
   6   4  12    0.14    0.07
  -7  -4 -12    0.18    0.07
  -7  -4 -12    0.34    0.06
  -7  -4 -12    0.22    0.06
   7   4  12    0.20    0.07
  -1  -5 -12    1.20    0.15
   1   5  12    0.95    0.11
   2   5  12    5.99    0.28
  -3  -5 -12   25.10    0.78
   3   5  12   26.38    0.77
  -4  -5 -12    0.66    0.12
  -4  -5 -12    0.57    0.10
   4   5  12    0.71    0.11
  -5  -5 -12    1.40    0.12
  -5  -5 -12    1.56    0.15
   5   5  12    1.58    0.12
  -6  -5 -12    0.86    0.13
  -6  -5 -12    0.60    0.09
   6   5  12    0.77    0.06
  -2  -6 -12   22.70    0.64
  -3  -6 -12   14.49    0.47
   3   6  12   13.23    0.44
   4   6  12   40.82    1.09
   5   6  12   16.76    0.49
   6   6  12   17.15    0.45
   1   3 -13    5.12    0.26
  -1  -3  13    5.19    0.31
  -1  -3  13    5.76    0.23
  -1  -3  13    5.52    0.39
   0   3 -13    3.00    0.21
   0  -3  13    3.94    0.28
   0  -3  13    3.25    0.16
   0  -3  13    3.42    0.29
   0  -3  13    3.73    0.37
   1  -3  13    5.02    0.29
   1  -3  13    5.18    0.39
   1  -3  13    5.19    0.20
   1  -3  13    4.47    0.34
   1  -3  13    4.66    0.32
   2  -3  13   17.69    0.49
   2  -3  13   18.25    0.73
   2  -3  13   17.25    0.66
   1   2 -13    2.03    0.17
   1   2 -13    2.13    0.26
  -1  -2  13    2.02    0.16
  -1  -2  13    2.28    0.24
  -1  -2  13    1.87    0.25
   0   2 -13    4.67    0.25
   0  -2  13    5.52    0.25
   0  -2  13    5.93    0.42
   0  -2  13    5.05    0.43
   0  -2  13    5.15    0.30
  -1   2 -13   18.65    0.58
   1  -2  13   17.41    0.54
   1  -2  13   18.64    0.73
   1  -2  13   18.76    0.79
   1  -2  13   20.15    0.84
   2  -2  13    0.67    0.14
   2  -2  13    0.63    0.18
   2  -2  13    0.65    0.08
   2  -2  13    0.70    0.13
   2  -2  13    0.55    0.14
   3  -2  13   15.51    0.65
   3  -2  13   15.27    0.61
   3  -2  13   15.27    0.44
   3  -2  13   14.59    0.58
   3  -2  13   15.09    0.66
   4  -2  13    9.07    0.40
   4  -2  13    9.07    0.27
   2   1 -13    7.19    0.38
   1   1 -13    8.78    0.51
   1   1 -13    8.93    0.35
   1   1 -13    9.00    0.38
  -1  -1  13    8.35    0.42
   0   1 -13   34.29    0.97
   0  -1  13   34.51    1.16
   0  -1  13   33.86    0.94
  -1   1 -13    2.50    0.21
  -1   1 -13    1.99    0.31
   1  -1  13    2.22    0.28
   1  -1  13    1.88    0.19
   1  -1  13    2.21    0.40
   1  -1  13    2.13    0.16
  -2   1 -13    4.07    0.23
  -2   1 -13    4.09    0.32
   2  -1  13    4.61    0.21
   2  -1  13    4.52    0.45
   2  -1  13    4.87    0.32
   2  -1  13    4.95    0.34
   2  -1  13    4.17    0.29
  -3   1 -13   20.48    0.63
   3  -1  13   19.90    0.82
   3  -1  13   18.56    0.73
   3  -1  13   20.00    0.79
   3  -1  13   19.96    0.87
   3  -1  13   19.93    0.58
   4  -1  13    5.91    0.37
   4  -1  13    5.13    0.32
   4  -1  13    5.06    0.29
   4  -1  13    5.73    0.32
   5  -1  13    3.81    0.23
   5  -1  13    3.42    0.23
   2   0 -13    9.79    0.49
   2   0 -13   13.30    0.43
   1   0 -13    4.87    0.24
   1   0 -13    5.18    0.36
   0   0 -13    0.36    0.19
   0   0 -13    0.69    0.19
   0   0 -13    0.18    0.09
  -1   0 -13    0.57    0.15
  -1   0 -13    0.35    0.12
  -1   0 -13    0.44    0.23
   1   0  13    0.67    0.12
   1   0  13    0.67    0.20
  -2   0 -13    4.10    0.39
  -2   0 -13    4.47    0.25
   2   0  13    4.12    0.29
   2   0  13    3.98    0.38
   2   0  13    3.87    0.21
  -3   0 -13    4.99    0.38
  -3   0 -13    5.42    0.26
   3   0  13    5.62    0.24
   3   0  13    5.05    0.39
   3   0  13    4.58    0.32
   3   0  13    5.66    0.33
  -4   0 -13   10.73    0.40
   4   0  13   11.78    0.51
   4   0  13   12.70    0.56
   4   0  13   12.63    0.58
   4   0  13   11.88    0.58
  -5   0 -13    1.15    0.11
   5   0  13    0.92    0.13
   5   0  13    1.03    0.15
   5   0  13    1.06    0.13
   5   0  13    1.04    0.13
   2  -1 -13    0.50    0.11
   2  -1 -13    0.40    0.07
   1  -1 -13    1.56    0.16
   1  -1 -13    1.16    0.16
   0  -1 -13    2.85    0.39
   0  -1 -13    2.25    0.25
   0  -1 -13    2.47    0.18
   0  -1 -13    2.78    0.21
   0  -1 -13    2.51    0.25
  -1  -1 -13    7.11    0.33
  -1  -1 -13    7.36    0.37
  -1  -1 -13    6.25    0.51
   1   1  13    6.36    0.47
  -2  -1 -13    2.54    0.22
  -2  -1 -13    2.75    0.42
  -2  -1 -13    2.58    0.24
  -3  -1 -13    0.62    0.19
  -3  -1 -13    0.34    0.10
   3   1  13    0.39    0.08
   3   1  13    0.59    0.12
  -4  -1 -13    0.38    0.18
  -4  -1 -13    0.39    0.09
   4   1  13    0.40    0.12
  -5  -1 -13    3.87    0.20
   5   1  13    3.85    0.26
   5   1  13    3.90    0.30
   5   1  13    3.62    0.26
  -6  -1 -13    4.32    0.18
   6   1  13    4.71    0.28
   6   1  13    4.68    0.27
   6   1  13    4.23    0.24
   1  -2 -13    0.12    0.08
   1  -2 -13    0.13    0.05
  -1   2  13    0.15    0.03
   0  -2 -13   12.76    0.49
   0  -2 -13   12.25    0.37
   0  -2 -13   12.90    0.60
   0   2  13   12.30    0.36
  -1  -2 -13    1.59    0.14
  -1  -2 -13    1.69    0.28
  -1  -2 -13    1.84    0.40
  -1  -2 -13    1.70    0.22
  -1  -2 -13    1.45    0.15
   1   2  13    1.58    0.09
  -2  -2 -13   19.71    0.65
  -2  -2 -13   19.49    0.70
  -2  -2 -13   18.89    0.84
  -2  -2 -13   20.47    0.64
  -3  -2 -13    5.68    0.30
  -3  -2 -13    5.41    0.29
  -3  -2 -13    4.94    0.42
  -4  -2 -13    0.94    0.21
  -4  -2 -13    1.28    0.17
  -4  -2 -13    1.41    0.17
   4   2  13    1.07    0.15
  -5  -2 -13   13.13    0.47
  -5  -2 -13   12.14    0.41
   5   2  13   12.54    0.55
  -6  -2 -13   11.60    0.41
  -6  -2 -13   11.59    0.36
   6   2  13   11.36    0.49
   0  -3 -13   24.48    0.71
   0   3  13   23.93    0.65
  -1  -3 -13    0.26    0.07
  -1  -3 -13    0.32    0.09
   1   3  13    0.22    0.05
  -2  -3 -13   25.32    0.77
  -2  -3 -13   23.65    0.82
  -2  -3 -13   23.97    0.70
   2   3  13   23.72    0.66
  -3  -3 -13   31.87    0.96
  -3  -3 -13   30.69    1.02
  -3  -3 -13   29.47    0.89
   3   3  13   30.21    0.77
  -4  -3 -13    1.70    0.19
  -4  -3 -13    1.47    0.15
  -4  -3 -13    1.81    0.22
  -5  -3 -13    0.27    0.10
  -5  -3 -13    0.23    0.08
  -5  -3 -13    0.55    0.12
   5   3  13    0.23    0.09
  -6  -3 -13   12.84    0.41
  -6  -3 -13   12.29    0.44
   6   3  13   11.47    0.49
   1   4  13   25.43    0.69
  -2  -4 -13   15.43    0.51
   2   4  13   15.14    0.46
  -3  -4 -13   22.72    0.76
  -3  -4 -13   23.86    0.70
   3   4  13   23.34    0.64
  -4  -4 -13   29.49    0.82
  -4  -4 -13   29.90    0.96
  -4  -4 -13   31.98    0.91
   4   4  13   30.44    0.76
  -5  -4 -13    8.32    0.28
  -5  -4 -13    8.29    0.33
  -5  -4 -13    8.05    0.36
  -6  -4 -13   11.66    0.39
   6   4  13   10.66    0.47
   2   5  13   12.12    0.36
   3   5  13   16.70    0.48
  -4  -5 -13    0.24    0.06
   4   5  13    0.14    0.05
  -5  -5 -13   14.61    0.47
   0   2 -14    0.93    0.14
   1  -2  14    0.08    0.05
   1  -2  14    0.03    0.16
   1  -2  14    0.14    0.06
   2  -2  14   13.31    0.51
   2  -2  14   12.76    0.38
   2  -2  14   13.25    0.56
   0   1 -14    7.44    0.28
   0   1 -14    7.15    0.40
  -1   1 -14    0.69    0.14
   1  -1  14    0.65    0.09
   1  -1  14    0.49    0.14
   1  -1  14    0.58    0.11
  -2   1 -14    1.03    0.16
   2  -1  14    0.96    0.14
   2  -1  14    0.83    0.18
   2  -1  14    0.97    0.20
   2  -1  14    0.92    0.18
   2  -1  14    0.99    0.11
  -3   1 -14    1.38    0.14
   3  -1  14    1.58    0.26
   3  -1  14    1.35    0.10
   3  -1  14    1.24    0.13
   3  -1  14    1.38    0.18
   0   0 -14   15.69    0.50
   0   0 -14   15.54    0.68
   0   0 -14   16.31    0.53
  -1   0 -14    2.92    0.25
  -1   0 -14    3.15    0.19
  -2   0 -14    0.09    0.06
  -2   0 -14    0.16    0.12
   2   0  14    0.04    0.05
   2   0  14    0.02    0.06
   2   0  14    0.04    0.13
  -3   0 -14   18.53    0.54
   3   0  14   18.05    0.69
   3   0  14   15.55    0.74
   3   0  14   18.55    0.71
   3   0  14   19.11    0.53
  -4   0 -14   12.55    0.41
   4   0  14   12.80    0.57
   4   0  14   14.17    0.40
   4   0  14   13.25    0.54
   0  -1 -14   30.65    0.76
   0  -1 -14   26.29    1.03
   0  -1 -14   27.83    0.87
  -1  -1 -14    3.39    0.20
  -1  -1 -14    3.33    0.23
  -1  -1 -14    3.50    0.19
  -1  -1 -14    3.28    0.31
  -2  -1 -14    2.37    0.17
  -2  -1 -14    2.10    0.23
   2   1  14    2.17    0.24
  -3  -1 -14   19.72    0.62
  -3  -1 -14   18.70    0.57
   3   1  14   18.69    0.80
   3   1  14   18.71    0.71
  -4  -1 -14    0.43    0.10
  -4  -1 -14    0.37    0.08
   4   1  14    0.33    0.18
   4   1  14    0.39    0.06
   4   1  14    0.37    0.08
   5   1  14    5.52    0.27
   0  -2 -14    6.52    0.25
  -1  -2 -14    8.96    0.27
  -1  -2 -14    9.13    0.33
  -1  -2 -14    9.21    0.37
  -1  -2 -14    8.26    0.42
  -2  -2 -14   41.02    1.25
  -2  -2 -14   42.73    1.14
  -2  -2 -14   41.69    1.19
  -2  -2 -14   40.79    1.48
  -3  -2 -14    0.95    0.10
  -3  -2 -14    1.15    0.16
  -3  -2 -14    1.11    0.15
  -4  -2 -14   16.88    0.49
  -4  -2 -14   16.23    0.57
  -4  -2 -14   17.33    0.54
  -5  -2 -14   30.75    0.87
   5   2  14   31.38    1.03
  -1  -3 -14    6.49    0.24
  -2  -3 -14   13.47    0.43
  -2  -3 -14   14.24    0.48
  -3  -3 -14    0.93    0.12
  -3  -3 -14    1.14    0.16
  -3  -3 -14    1.02    0.09
  -4  -3 -14   11.19    0.33
  -4  -3 -14    8.87    0.39
  -4  -3 -14    9.94    0.37
  -5  -3 -14    0.27    0.06
  -5  -3 -14    0.23    0.05
  -3  -4 -14   16.08    0.49
  -4  -4 -14    8.61    0.32
   0   0   0    0.00    0.00
;
_shelx_hkl_checksum     17812
_shelx_res_file
;
TITL gvs615a in P-1
CELL 1.54178 7.9958 7.9991 12.0238 83.9082 76.2859 63.4112
ZERR 2 0.0004 0.0005 0.0003 0.0034 0.0029 0.0036
LATT 1
SFAC C H N O S
UNIT 28 26 2 10 2
L.S. 12
PLAN  5
SIZE 0.212 0.339 0.384
TEMP -100.15
BOND
MORE -1
BOND $H
CONF
fmap 2
acta
REM <olex2.extras>
REM <HklSrc "%./gvs615a.hkl">
REM </olex2.extras>
WGHT    0.055900    0.353600
FVAR       0.36465
S1    5    0.321565    0.858595    0.366209    11.00000    0.01488    0.01721 =
         0.01590   -0.00112   -0.00261   -0.00464
O1    4    0.271746    1.050727    0.339730    11.00000    0.02542    0.01765 =
         0.02582   -0.00093   -0.00807   -0.00547
O2    4    0.220789    0.810038    0.468256    11.00000    0.01856    0.02924 =
         0.01878    0.00002   -0.00016   -0.00747
O3    4    0.298297    0.761498    0.265993    11.00000    0.02250    0.02056 =
         0.01743    0.00257   -0.00605   -0.01134
O4    4    0.467248    0.436650    0.390447    11.00000    0.02268    0.02570 =
         0.02539    0.00227   -0.00433   -0.01294
O5    4    0.731303    0.288834    0.268401    11.00000    0.03398    0.03110 =
         0.04300   -0.01975    0.00212   -0.01112
N1    3    0.623672    0.417851    0.335199    11.00000    0.02145    0.01808 =
         0.01857   -0.00003   -0.00518   -0.00634
C1    1    0.571949    0.747530    0.361766    11.00000    0.01573    0.02114 =
         0.01261   -0.00065   -0.00143   -0.00716
C2    1    0.650808    0.866249    0.374528    11.00000    0.02365    0.02307 =
         0.01793   -0.00268   -0.00169   -0.01081
AFIX  43
H2    2    0.572764    0.997315    0.380103    11.00000   -1.20000
AFIX   0
C3    1    0.842457    0.795081    0.379200    11.00000    0.02581    0.03615 =
         0.02187   -0.00438   -0.00240   -0.01944
AFIX  43
H3    2    0.893887    0.877107    0.390150    11.00000   -1.20000
AFIX   0
C4    1    0.958744    0.604707    0.367919    11.00000    0.01696    0.03972 =
         0.02265   -0.00060   -0.00340   -0.01244
AFIX  43
H4    2    1.089809    0.556373    0.371126    11.00000   -1.20000
AFIX   0
C5    1    0.884138    0.484529    0.351948    11.00000    0.01834    0.02403 =
         0.01947   -0.00007   -0.00214   -0.00465
AFIX  43
H5    2    0.964333    0.354240    0.342564    11.00000   -1.20000
AFIX   0
C6    1    0.692048    0.555631    0.349767    11.00000    0.01874    0.02119 =
         0.01374   -0.00062   -0.00167   -0.00873
C7    1    0.324440    0.827284    0.151120    11.00000    0.02099    0.01894 =
         0.01689    0.00160   -0.00639   -0.01164
C8    1    0.184402    0.993314    0.121187    11.00000    0.01912    0.01889 =
         0.02263   -0.00289   -0.00599   -0.00744
AFIX  43
H8    2    0.076955    1.068338    0.177260    11.00000   -1.20000
AFIX   0
C9    1    0.204395    1.048248    0.006767    11.00000    0.02442    0.01770 =
         0.02558    0.00206   -0.01135   -0.00979
C10   1    0.361911    0.931442   -0.073057    11.00000    0.03040    0.02128 =
         0.01811    0.00297   -0.00857   -0.01449
AFIX  43
H10   2    0.374438    0.967738   -0.151288    11.00000   -1.20000
AFIX   0
C11   1    0.501424    0.763502   -0.042070    11.00000    0.02377    0.01881 =
         0.02078   -0.00227   -0.00380   -0.01273
C12   1    0.482164    0.711076    0.072974    11.00000    0.01955    0.01462 =
         0.02331    0.00103   -0.00727   -0.00771
AFIX  43
H12   2    0.575464    0.597910    0.097103    11.00000   -1.20000
AFIX   0
C13   1    0.058157    1.230487   -0.029682    11.00000    0.03244    0.02170 =
         0.03270    0.00464   -0.01580   -0.00739
AFIX 137
H13A  2   -0.060923    1.272031    0.028803    11.00000   -1.50000
H13B  2    0.033280    1.213128   -0.102583    11.00000   -1.50000
H13C  2    0.106908    1.324947   -0.038997    11.00000   -1.50000
AFIX   0
C14   1    0.669027    0.642958   -0.131890    11.00000    0.02885    0.02252 =
         0.02298   -0.00349   -0.00173   -0.01210
AFIX 137
H14A  2    0.625117    0.643503   -0.201472    11.00000   -1.50000
H14B  2    0.726327    0.514708   -0.103204    11.00000   -1.50000
H14C  2    0.764652    0.692257   -0.149415    11.00000   -1.50000
AFIX   0
HKLF 4
REM  gvs615a in P-1
REM R1 =  0.0345 for    2461 Fo > 4sig(Fo)  and  0.0350 for all    2519 data
REM    192 parameters refined using      0 restraints
END
WGHT      0.0559      0.3536
REM Highest difference peak  0.334,  deepest hole -0.497,  1-sigma level  0.071
Q1    1   0.4591  0.8016  0.3661  11.00000  0.05    0.33
Q2    1   0.6177  0.6426  0.3737  11.00000  0.05    0.25
Q3    1  -0.0676  1.2242 -0.0249  11.00000  0.05    0.25
Q4    1   0.8006  0.5276  0.3274  11.00000  0.05    0.22
Q5    1   0.0963  1.2848 -0.1085  11.00000  0.05    0.21
;
_shelx_res_checksum     50866
_shelxl_version_number        2.014
