# Supplementary material for: Crystal structure of 3,5-di­methyl­phenyl 2-nitro­benzene­sulfonate
Source: Acta Crystallogr E Crystallogr Commun. 2015 Aug 22;71(Pt 9):1045–7. doi: 10.1107/S2056989015015078 (PMC4555383; doi:10.1107/S2056989015015078)
Supplement: Supplementary file 2 [file e-71-01045-Isup2.hkl]

data_I                                                                          
_shelx_title ' gvs615a in P-1'                                                  
_shelx_refln_list_code          4                                               
_shelx_F_calc_maximum       98.92                                               
_exptl_crystal_F_000       320.00                                               
_reflns_d_resolution_high  0.8100                                               
                                                                                
loop_                                                                           
 _space_group_symop_operation_xyz                                               
 'x, y, z'                                                                      
 '-x, -y, -z'                                                                   
                                                                                
_cell_length_a     7.9958                                                       
_cell_length_b     7.9991                                                       
_cell_length_c    12.0238                                                       
_cell_angle_alpha  83.908                                                       
_cell_angle_beta   76.286                                                       
_cell_angle_gamma  63.411                                                       
                                                                                
_shelx_F_squared_multiplier     1.000                                           
                                                                                
loop_                                                                           
 _refln_index_h                                                                 
 _refln_index_k                                                                 
 _refln_index_l                                                                 
 _refln_F_squared_calc                                                          
 _refln_F_squared_meas                                                          
 _refln_F_squared_sigma                                                         
 _refln_observed_status                                                         
   1   0   0       2975.01       2558.84        54.75 o                         
   2   0   0       2114.11       2035.31        39.34 o                         
   3   0   0       1046.22        999.28        15.20 o                         
   4   0   0         72.31         68.32         1.40 o                         
   5   0   0        612.76        613.64         9.25 o                         
   6   0   0        402.94        396.65         5.08 o                         
   7   0   0         32.22         35.92         0.94 o                         
   8   0   0        128.62        136.12         2.72 o                         
  -8   1   0          1.18          0.92         0.24 o                         
  -7   1   0         43.10         44.65         1.05 o                         
  -6   1   0        193.14        192.17         2.30 o                         
  -5   1   0        100.34         88.91         1.35 o                         
  -4   1   0        243.26        225.69         3.49 o                         
  -3   1   0       1457.47       1465.79        23.80 o                         
  -2   1   0        319.16        364.22         7.78 o                         
  -1   1   0        867.51        850.67        16.64 o                         
   0   1   0        363.79        347.33         6.80 o                         
   1   1   0       1150.99       1057.96        28.50 o                         
   2   1   0       7283.49       6291.38       170.41 o                         
   3   1   0        865.71        937.65        16.90 o                         
   4   1   0        378.82        399.65         6.55 o                         
   5   1   0          1.32          1.52         0.28 o                         
   6   1   0          1.81          1.32         0.30 o                         
   7   1   0          1.42          1.41         0.58 o                         
   8   1   0        213.74        215.31         3.14 o                         
   9   1   0          0.97          2.63         0.53 o                         
  -7   2   0        286.26        303.16         6.49 o                         
  -6   2   0          8.71         10.71         0.53 o                         
  -5   2   0        193.65        184.10         2.21 o                         
  -4   2   0        770.16        742.46         9.92 o                         
  -3   2   0          2.60          3.76         0.38 o                         
  -2   2   0        483.42        449.25         7.77 o                         
  -1   2   0        163.20        146.90         2.34 o                         
   0   2   0        474.62        495.28        11.54 o                         
   1   2   0       1456.37       1399.46        37.60 o                         
   2   2   0       1362.08       1313.94        18.53 o                         
   3   2   0         94.36         87.46         1.66 o                         
   4   2   0         23.85         27.28         1.06 o                         
   5   2   0         32.18         49.50         1.18 o                         
   6   2   0         86.46         82.11         1.43 o                         
   7   2   0        440.53        425.42         4.20 o                         
   8   2   0         22.36         23.65         0.71 o                         
   9   2   0         42.30         45.96         0.98 o                         
  -6   3   0        223.04        224.76         3.09 o                         
  -5   3   0        594.90        583.82         5.79 o                         
  -4   3   0        125.53        125.06         1.82 o                         
  -3   3   0       1061.83       1021.20        13.26 o                         
  -2   3   0         61.58         62.68         1.36 o                         
  -1   3   0        472.75        528.97         9.00 o                         
   0   3   0        487.47        486.10         8.11 o                         
   1   3   0        297.47        328.71         7.20 o                         
   2   3   0        108.87        120.58         1.91 o                         
   3   3   0        333.14        395.79         6.37 o                         
   4   3   0         54.62         68.34         1.84 o                         
   5   3   0         40.36         41.14         1.80 o                         
   6   3   0          3.12          3.16         0.34 o                         
   7   3   0         21.82         24.98         0.67 o                         
   8   3   0         65.13         65.23         1.24 o                         
   9   3   0        216.67        221.74         4.81 o                         
  -6   4   0         47.87         48.14         0.95 o                         
  -5   4   0          3.52          3.82         0.28 o                         
  -4   4   0        215.52        205.62         3.91 o                         
  -3   4   0       1309.13       1207.63        13.81 o                         
  -2   4   0          4.22          3.78         0.56 o                         
  -1   4   0        467.55        417.18         7.44 o                         
   0   4   0         98.31        144.14         2.32 o                         
   1   4   0        125.54        150.44         3.82 o                         
   2   4   0         95.31         93.45         2.66 o                         
   3   4   0        407.02        459.77         7.44 o                         
   4   4   0        150.49        144.95         3.26 o                         
   5   4   0         64.80         60.46         2.26 o                         
   6   4   0        488.83        477.55         5.47 o                         
   7   4   0        199.91        186.26         2.51 o                         
   8   4   0        115.84        111.11         2.32 o                         
   9   4   0          5.08          3.71         0.56 o                         
  -5   5   0        131.25        140.78         2.22 o                         
  -4   5   0         31.20         32.34         0.81 o                         
  -3   5   0         62.89         62.40         1.24 o                         
  -2   5   0         23.93         21.15         0.68 o                         
  -1   5   0        331.75        323.03         4.50 o                         
   0   5   0        116.11        138.23         3.05 o                         
   1   5   0         97.65        117.91         2.35 o                         
   2   5   0         22.56         14.75         1.01 o                         
   3   5   0          3.40          7.48         0.76 o                         
   4   5   0          0.52          1.58         0.68 o                         
   5   5   0          6.88          6.19         0.41 o                         
   6   5   0        198.93        192.49         3.00 o                         
   7   5   0        364.06        353.43         4.61 o                         
   8   5   0         10.57         12.34         1.11 o                         
   9   5   0         25.00         26.69         0.75 o                         
  -4   6   0         10.22          6.70         0.43 o                         
  -3   6   0          0.26          0.35         0.23 o                         
  -2   6   0        136.83        148.23         2.38 o                         
  -1   6   0        389.70        352.38         4.52 o                         
   0   6   0         27.88         22.83         0.64 o                         
   1   6   0         34.61         28.87         0.73 o                         
   2   6   0        373.52        408.05         6.60 o                         
   3   6   0         35.79         45.56         1.39 o                         
   4   6   0        415.06        390.89         6.02 o                         
   5   6   0          1.71          2.15         0.35 o                         
   6   6   0        224.52        211.97         6.28 o                         
   7   6   0         59.63         61.84         1.64 o                         
   8   6   0        102.86        114.61         4.06 o                         
   9   6   0        175.92        167.11         7.63 o                         
  -3   7   0          1.25          0.90         0.16 o                         
  -2   7   0         29.13         26.50         0.65 o                         
  -1   7   0        110.54        103.59         1.76 o                         
   0   7   0        125.46        121.28         1.81 o                         
   1   7   0        267.79        252.95         3.01 o                         
   2   7   0          1.65          1.05         0.25 o                         
   3   7   0        350.22        330.86         3.92 o                         
   4   7   0          0.97          0.82         0.28 o                         
   5   7   0         38.32         37.67         0.97 o                         
   6   7   0        312.38        296.02         6.25 o                         
   7   7   0          0.01          0.53         0.37 o                         
   8   7   0        131.62        135.22         3.00 o                         
  -1   8   0         45.49         48.93         1.22 o                         
   0   8   0          6.27          6.02         0.80 o                         
   1   8   0         83.32         90.86         1.64 o                         
   2   8   0         38.15         38.24         0.93 o                         
   3   8   0         59.59         53.00         1.23 o                         
   4   8   0          4.70          4.96         0.42 o                         
   5   8   0        181.66        183.21         2.95 o                         
   6   8   0          3.82          6.70         0.90 o                         
   7   8   0        142.69        141.57         2.67 o                         
   8   8   0        119.67        123.71         3.91 o                         
   1   9   0          1.02          1.53         0.26 o                         
   2   9   0         53.85         57.81         1.14 o                         
   3   9   0         44.15         51.60         0.97 o                         
   4   9   0         42.17         48.44         0.95 o                         
   5   9   0         32.75         38.99         0.95 o                         
   6   9   0         44.82         46.05         1.58 o                         
   7   9   0         99.55         87.83         2.04 o                         
  -6  -9   1          0.05         -0.08         0.23 o                         
  -5  -9   1         81.18         86.34         1.54 o                         
  -4  -9   1         53.66         57.74         1.22 o                         
  -3  -9   1         58.17         56.31         1.10 o                         
  -2  -9   1        111.31        113.41         2.13 o                         
  -1  -9   1         28.64         29.99         1.28 o                         
  -8  -8   1         89.57         85.13         2.78 o                         
  -7  -8   1         92.27         87.77         2.17 o                         
  -6  -8   1        138.88        143.64         3.45 o                         
  -5  -8   1          3.03          5.46         1.53 o                         
  -4  -8   1        401.92        384.80         6.25 o                         
  -3  -8   1        219.49        228.18         4.04 o                         
  -2  -8   1          2.60          2.13         0.65 o                         
  -1  -8   1         58.17         54.83         1.12 o                         
   0  -8   1         21.80         19.53         1.05 o                         
   1  -8   1          0.42          1.03         0.21 o                         
  -8  -7   1          0.18          0.42         0.21 o                         
  -7  -7   1        598.34        598.16         9.04 o                         
  -6  -7   1        501.62        468.77         9.12 o                         
  -5  -7   1         24.50         25.24         0.95 o                         
  -4  -7   1        155.99        148.73         2.45 o                         
  -3  -7   1         64.37         64.12         1.27 o                         
  -2  -7   1          0.07          0.45         0.23 o                         
  -1  -7   1         86.54         87.44         1.43 o                         
   0  -7   1         45.92         48.51         1.52 o                         
   1  -7   1         49.94         49.35         0.98 o                         
   2  -7   1          7.60         10.54         0.53 o                         
   3  -7   1        176.30        192.72         3.46 o                         
  -9  -6   1          0.58          1.06         0.25 o                         
  -8  -6   1          2.71          4.32         0.58 o                         
  -7  -6   1         82.58         82.75         1.88 o                         
  -6  -6   1         90.25         89.22         2.62 o                         
  -5  -6   1        420.37        406.60         5.04 o                         
  -4  -6   1         78.72         84.27         1.42 o                         
  -3  -6   1        240.70        243.65         5.02 o                         
  -2  -6   1        323.31        316.62         5.34 o                         
  -1  -6   1          1.47          1.04         0.41 o                         
   0  -6   1         10.66          6.90         0.37 o                         
   1  -6   1        399.68        374.56         4.38 o                         
   2  -6   1         46.80         48.25         1.03 o                         
   3  -6   1         61.54         56.73         1.05 o                         
   4  -6   1        111.07        113.09         2.26 o                         
  -9  -5   1          7.72          6.53         0.44 o                         
  -8  -5   1         49.55         49.12         1.55 o                         
  -7  -5   1          4.58          5.41         0.55 o                         
  -6  -5   1         72.47         72.74         2.00 o                         
  -5  -5   1        166.22        166.20         4.51 o                         
  -4  -5   1          3.09          5.19         0.90 o                         
  -3  -5   1          6.49          6.58         0.74 o                         
  -2  -5   1        656.39        687.46        14.98 o                         
  -1  -5   1        263.43        288.49         6.94 o                         
   0  -5   1        130.30        127.52         2.89 o                         
   1  -5   1        387.70        397.07         9.74 o                         
   2  -5   1         20.75         15.72         0.57 o                         
   3  -5   1        306.21        301.69         4.25 o                         
   4  -5   1         70.62         78.23         1.41 o                         
   5  -5   1         44.36         39.91         1.50 o                         
  -9  -4   1         19.61         20.41         0.75 o                         
  -8  -4   1         82.29         90.70         2.12 o                         
  -7  -4   1        243.56        231.73         2.92 o                         
  -6  -4   1        979.12        932.32        11.37 o                         
  -5  -4   1         96.92        108.14         3.31 o                         
  -4  -4   1        118.41        125.36         3.01 o                         
  -3  -4   1        620.89        640.76        13.49 o                         
  -2  -4   1        698.91        779.64        13.20 o                         
  -1  -4   1         12.90         13.37         0.82 o                         
   0  -4   1       2087.41       2150.87        41.44 o                         
   1  -4   1          0.10          0.03         0.24 o                         
   2  -4   1        437.11        401.16         9.12 o                         
   3  -4   1        501.69        476.94         5.47 o                         
   4  -4   1         75.05         76.61         1.32 o                         
   5  -4   1        221.62        224.28         3.00 o                         
   6  -4   1          8.06         10.09         0.39 o                         
  -9  -3   1        188.41        200.92         3.70 o                         
  -8  -3   1          0.72          1.08         0.25 o                         
  -7  -3   1        113.65        120.44         1.65 o                         
  -6  -3   1        217.73        214.18         2.57 o                         
  -5  -3   1         69.59         76.26         1.99 o                         
  -4  -3   1        212.43        188.90         4.29 o                         
  -3  -3   1         44.45         66.43         2.24 o                         
  -2  -3   1         12.98          8.52         0.45 o                         
  -1  -3   1        655.83        610.21        10.27 o                         
   0  -3   1       4051.39       3978.52        48.98 o                         
   1  -3   1        315.24        355.79         6.25 o                         
   2  -3   1        804.32        806.92        10.44 o                         
   3  -3   1        111.77        103.87         2.03 o                         
   4  -3   1          1.20          1.54         0.25 o                         
   5  -3   1         35.54         34.18         0.80 o                         
   6  -3   1          0.96          1.10         0.21 o                         
  -9  -2   1         12.33         15.42         0.83 o                         
  -8  -2   1         68.30         75.86         1.24 o                         
  -7  -2   1        104.72        103.63         1.50 o                         
  -6  -2   1        145.07        131.72         1.65 o                         
  -5  -2   1       1123.12       1193.81        15.50 o                         
  -4  -2   1        250.47        277.09         4.45 o                         
  -3  -2   1        368.18        358.09         5.65 o                         
  -2  -2   1        143.78        183.03         2.95 o                         
  -1  -2   1        881.84        914.92        17.52 o                         
   0  -2   1       2956.11       2591.12        49.65 o                         
   1  -2   1       1340.64       1298.79        20.86 o                         
   2  -2   1        411.13        455.64         7.84 o                         
   3  -2   1        400.69        396.08         5.49 o                         
   4  -2   1        319.72        308.79         4.90 o                         
   5  -2   1        453.27        448.85         4.98 o                         
   6  -2   1        237.61        245.44         3.20 o                         
   7  -2   1        212.24        232.71         3.06 o                         
  -8  -1   1        473.06        479.05         5.43 o                         
  -7  -1   1         18.22         21.48         0.73 o                         
  -6  -1   1        487.64        456.13         6.16 o                         
  -5  -1   1        206.82        198.98         3.36 o                         
  -4  -1   1        110.01        124.83         1.72 o                         
  -3  -1   1        622.44        611.13         9.82 o                         
  -2  -1   1        269.22        265.77         7.82 o                         
  -1  -1   1       1301.20       1289.44        34.82 o                         
   0  -1   1        166.70        158.08         3.24 o                         
   1  -1   1        172.91        201.62         6.09 o                         
   2  -1   1        710.01        684.42        11.26 o                         
   3  -1   1        801.95        810.11        13.49 o                         
   4  -1   1          4.78          5.84         0.43 o                         
   5  -1   1        285.28        274.02         3.71 o                         
   6  -1   1         12.30         12.40         0.46 o                         
   7  -1   1         51.14         53.14         1.19 o                         
   8  -1   1         30.43         29.02         0.65 o                         
  -8   0   1          8.77          8.99         0.49 o                         
  -7   0   1         39.80         45.71         0.96 o                         
  -6   0   1         93.25         89.37         1.52 o                         
  -5   0   1          5.36          9.96         0.64 o                         
  -4   0   1        231.05        231.22         3.67 o                         
  -3   0   1       1818.33       1822.65        27.36 o                         
  -2   0   1         25.36         25.86         0.76 o                         
  -1   0   1        457.60        455.18        19.52 o                         
   0   0   1        808.78        788.06        21.28 o                         
   1   0   1        157.74        162.27         3.42 o                         
   2   0   1       1872.59       1854.40        26.49 o                         
   3   0   1        227.74        253.39         4.13 o                         
   4   0   1        110.32        101.62         1.66 o                         
   5   0   1         58.60         57.04         1.54 o                         
   6   0   1        214.93        231.59         2.56 o                         
   7   0   1        663.93        700.17         7.75 o                         
   8   0   1        126.93        122.25         2.84 o                         
  -8   1   1        107.79        120.54         2.87 o                         
  -7   1   1         10.02         13.06         1.03 o                         
  -6   1   1        127.50        115.94         1.88 o                         
  -5   1   1         11.75         11.82         0.90 o                         
  -4   1   1        261.82        254.92         3.88 o                         
  -3   1   1        467.92        536.03         8.46 o                         
  -2   1   1        198.21        235.81         3.91 o                         
  -1   1   1       3216.38       2813.01        83.51 o                         
   0   1   1       3655.56       2960.98        70.78 o                         
   1   1   1       3290.39       2790.74       101.71 o                         
   2   1   1         28.86         15.94         0.83 o                         
   3   1   1        934.98        977.19        27.00 o                         
   4   1   1       1830.24       1919.75        28.78 o                         
   5   1   1          1.15          0.93         0.25 o                         
   6   1   1         84.22         74.16         1.50 o                         
   7   1   1         16.28         20.86         0.72 o                         
   8   1   1        131.78        128.24         1.64 o                         
   9   1   1        173.56        172.77        15.53 o                         
  -7   2   1         28.41         28.93         0.87 o                         
  -6   2   1         70.43         70.20         1.43 o                         
  -5   2   1        643.92        610.48         5.65 o                         
  -4   2   1        723.07        691.35         8.91 o                         
  -3   2   1         11.69          9.90         0.54 o                         
  -2   2   1        667.83        689.63        11.60 o                         
  -1   2   1        128.11        127.14         1.74 o                         
   0   2   1       1111.22       1069.24        19.14 o                         
   2   2   1       9153.72       6780.05       182.37 o                         
   3   2   1       1024.19        985.51        17.58 o                         
   4   2   1          1.98          0.86         0.31 o                         
   5   2   1        177.48        152.74         2.52 o                         
   6   2   1        248.04        246.29         3.80 o                         
   7   2   1        110.18         92.18         1.69 o                         
   8   2   1        147.34        154.85         2.29 o                         
   9   2   1        239.40        242.53         5.49 o                         
  -6   3   1        152.49        157.12         3.41 o                         
  -5   3   1        135.28        140.92         1.91 o                         
  -4   3   1        259.22        244.88         2.72 o                         
  -3   3   1         78.76         83.04         1.78 o                         
  -2   3   1         32.99         40.73         1.04 o                         
  -1   3   1          2.31          1.01         0.26 o                         
   0   3   1        455.55        462.72         6.70 o                         
   1   3   1        292.98        307.49         4.36 o                         
   2   3   1       2149.93       2116.74        33.66 o                         
   3   3   1         97.12         81.29         1.93 o                         
   4   3   1        510.50        610.78         9.68 o                         
   5   3   1        164.07        190.19         5.41 o                         
   6   3   1        292.94        273.23         4.06 o                         
   7   3   1          6.61          5.68         0.41 o                         
   8   3   1        114.65        108.89         1.86 o                         
   9   3   1        159.75        158.08         2.07 o                         
  -5   4   1         38.42         43.00         0.79 o                         
  -4   4   1         70.28         72.95         1.31 o                         
  -3   4   1        108.40        102.78         1.67 o                         
  -2   4   1       1058.76       1032.63        12.86 o                         
  -1   4   1        335.70        320.39         7.85 o                         
   0   4   1         42.31         58.50         1.37 o                         
   1   4   1         87.29         83.06         1.95 o                         
   2   4   1        674.36        751.25        12.71 o                         
   3   4   1        394.14        434.30         7.05 o                         
   4   4   1        142.14        110.80         2.25 o                         
   5   4   1          4.10          3.68         0.60 o                         
   6   4   1         50.86         43.65         1.25 o                         
   7   4   1        515.84        520.74         5.85 o                         
   8   4   1         15.32         15.84         0.83 o                         
   9   4   1         36.54         42.45         0.99 o                         
  -5   5   1         12.82         11.45         0.50 o                         
  -4   5   1         48.14         49.34         0.95 o                         
  -3   5   1         26.35         27.26         0.79 o                         
  -2   5   1        324.43        308.46         4.07 o                         
  -1   5   1         16.74         24.27         0.76 o                         
   0   5   1        399.50        400.94         6.31 o                         
   1   5   1        247.50        254.62         5.21 o                         
   2   5   1        247.66        263.21         5.12 o                         
   3   5   1         42.68         34.98         1.24 o                         
   4   5   1          1.73          1.71         0.45 o                         
   5   5   1          7.35         10.99         1.14 o                         
   6   5   1        104.56        108.15         1.88 o                         
   7   5   1        435.91        412.76         5.79 o                         
   8   5   1         61.07         61.32         1.47 o                         
   9   5   1          0.67          0.63         0.25 o                         
  -4   6   1          4.54          4.98         0.40 o                         
  -3   6   1         58.84         59.75         1.14 o                         
  -2   6   1          0.34          0.56         0.21 o                         
  -1   6   1        168.41        151.90         2.34 o                         
   0   6   1         94.28         93.31         1.45 o                         
   1   6   1          0.45          0.95         0.23 o                         
   2   6   1        206.70        203.19         3.32 o                         
   3   6   1        390.38        350.48         5.79 o                         
   4   6   1        123.55        124.73         3.03 o                         
   5   6   1         94.75         96.73         1.90 o                         
   6   6   1        666.66        607.20         9.48 o                         
   7   6   1         18.98         22.56         1.80 o                         
   8   6   1        110.95        120.84         3.12 o                         
   9   6   1         26.05         27.23         1.17 o                         
  -2   7   1         50.33         42.96         1.15 o                         
  -1   7   1         62.30         60.08         1.47 o                         
   0   7   1        339.57        318.64         4.17 o                         
   1   7   1         87.19         81.76         1.35 o                         
   2   7   1         56.67         55.07         1.05 o                         
   3   7   1        654.78        644.03         7.00 o                         
   4   7   1        143.00        135.40         1.89 o                         
   5   7   1        169.58        173.94         2.54 o                         
   6   7   1         32.28         38.24         1.11 o                         
   7   7   1         45.80         47.89         1.48 o                         
   8   7   1        207.30        210.93         4.27 o                         
   9   7   1          5.07          7.67         0.68 o                         
  -1   8   1         56.62         64.31         3.03 o                         
   0   8   1          8.80         10.38         0.47 o                         
   1   8   1         75.98         75.48         1.72 o                         
   2   8   1        170.27        165.15         2.46 o                         
   3   8   1          8.78          8.04         0.78 o                         
   4   8   1          5.51          5.75         0.60 o                         
   5   8   1        160.34        153.78         3.02 o                         
   6   8   1         50.12         48.58         1.66 o                         
   7   8   1        124.09        118.37         5.41 o                         
   8   8   1         23.67         26.17         1.35 o                         
   1   9   1         28.53         30.41         0.78 o                         
   2   9   1         18.32         21.45         0.93 o                         
   3   9   1         60.05         66.69         1.41 o                         
   4   9   1         29.75         31.18         0.71 o                         
   5   9   1          0.23         -0.02         0.18 o                         
   6   9   1          7.96          8.32         0.61 o                         
   7   9   1         36.40         37.38         1.16 o                         
  -6  -9   2         78.05         71.37         1.79 o                         
  -5  -9   2        301.26        301.05         8.97 o                         
  -4  -9   2          1.29          0.70         0.28 o                         
  -3  -9   2         68.50         66.28         3.41 o                         
  -2  -9   2          3.97          6.53         0.43 o                         
  -1  -9   2         98.22         95.46         1.86 o                         
  -7  -8   2          4.40          3.53         0.53 o                         
  -6  -8   2          0.56          0.72         0.45 o                         
  -5  -8   2         26.61         24.20         0.94 o                         
  -4  -8   2        126.45        130.27         2.61 o                         
  -3  -8   2        216.16        226.25         3.94 o                         
  -2  -8   2        116.53        111.36         1.87 o                         
  -1  -8   2          3.68          3.82         0.62 o                         
   0  -8   2         21.06         16.33         0.66 o                         
   1  -8   2         41.04         42.99         0.98 o                         
  -8  -7   2         48.02         36.77         1.96 o                         
  -7  -7   2         49.84         58.28         1.77 o                         
  -6  -7   2         79.99         82.20         3.91 o                         
  -5  -7   2         89.23         87.13         1.86 o                         
  -4  -7   2         16.89         18.03         1.00 o                         
  -3  -7   2         65.99         61.22         1.32 o                         
  -2  -7   2          0.59          1.28         0.26 o                         
  -1  -7   2         30.56         29.11         0.75 o                         
   0  -7   2        254.20        238.01         3.36 o                         
   1  -7   2          1.03          1.53         0.32 o                         
   2  -7   2          1.64          0.61         0.18 o                         
   3  -7   2          2.12          2.26         0.30 o                         
  -8  -6   2         18.57         20.28         0.96 o                         
  -7  -6   2          7.18          8.44         0.94 o                         
  -6  -6   2        110.23        103.62         5.00 o                         
  -5  -6   2         73.81         72.18         1.32 o                         
  -4  -6   2          3.87          4.75         0.36 o                         
  -3  -6   2        546.47        515.08         7.21 o                         
  -2  -6   2        109.67        120.47         2.03 o                         
  -1  -6   2         56.01         53.59         1.04 o                         
   0  -6   2         19.71         17.63         0.55 o                         
   1  -6   2          2.25          2.72         0.27 o                         
   2  -6   2          2.20          1.75         0.34 o                         
   3  -6   2         83.52         88.52         2.27 o                         
   4  -6   2         19.85         19.44         0.64 o                         
  -9  -5   2         22.78         22.49         0.92 o                         
  -8  -5   2         79.77         83.66         2.06 o                         
  -7  -5   2        117.59        122.67         2.45 o                         
  -6  -5   2        103.69         91.86         2.11 o                         
  -5  -5   2         10.02         11.54         0.89 o                         
  -4  -5   2        197.88        208.01         7.90 o                         
  -3  -5   2        178.88        179.24         4.70 o                         
  -2  -5   2         30.43         33.74         1.24 o                         
  -1  -5   2        201.90        216.38         5.53 o                         
   0  -5   2        264.17        269.74         6.26 o                         
   1  -5   2         84.87         83.28         2.40 o                         
   2  -5   2        142.61        129.11         1.93 o                         
   3  -5   2        180.54        187.35         2.59 o                         
   4  -5   2          0.02          0.26         0.23 o                         
   5  -5   2        289.32        291.19         7.52 o                         
  -9  -4   2          9.63          9.22         0.63 o                         
  -8  -4   2         21.88         21.73         1.02 o                         
  -7  -4   2         43.19         41.89         0.83 o                         
  -6  -4   2        234.42        229.37         3.24 o                         
  -5  -4   2          0.37          0.57         0.26 o                         
  -4  -4   2        123.17        141.83         3.80 o                         
  -3  -4   2         37.06         38.52         1.51 o                         
  -2  -4   2        538.66        599.85        10.36 o                         
  -1  -4   2          6.24          9.87         0.58 o                         
   0  -4   2         27.64         42.24         1.60 o                         
   1  -4   2        207.67        215.11         4.23 o                         
   2  -4   2       1089.63       1116.00        19.85 o                         
   3  -4   2        203.49        199.65         4.09 o                         
   4  -4   2        117.28        112.78         1.68 o                         
   5  -4   2        196.56        200.16         2.54 o                         
   6  -4   2        128.44        136.12         3.84 o                         
  -9  -3   2          0.33          1.20         0.45 o                         
  -8  -3   2         68.39         65.77         2.27 o                         
  -7  -3   2         80.22         73.34         1.18 o                         
  -6  -3   2        164.12        162.15         2.26 o                         
  -5  -3   2         33.62         33.30         3.27 o                         
  -4  -3   2         59.04         51.26         1.46 o                         
  -3  -3   2        424.32        495.44         7.87 o                         
  -2  -3   2        297.60        291.23         5.24 o                         
  -1  -3   2        939.68        930.38        13.18 o                         
   0  -3   2         44.67         40.62         1.11 o                         
   1  -3   2        122.12         97.35         1.80 o                         
   2  -3   2        126.01        116.40         2.66 o                         
   3  -3   2        866.19        820.86        11.92 o                         
   4  -3   2        698.27        647.42         6.84 o                         
   5  -3   2        130.08        126.50         1.91 o                         
   6  -3   2        281.81        294.76         3.57 o                         
  -8  -2   2         28.09         33.93         0.83 o                         
  -7  -2   2         21.66         19.83         0.57 o                         
  -6  -2   2        486.04        482.62         5.14 o                         
  -5  -2   2         86.34         79.95         1.64 o                         
  -4  -2   2         56.87         65.97         1.34 o                         
  -3  -2   2         43.18         31.94         0.76 o                         
  -2  -2   2         82.90         64.90         1.14 o                         
  -1  -2   2        700.42        694.53        13.79 o                         
   0  -2   2       1004.44        915.83        19.68 o                         
   1  -2   2       1692.29       1673.97        33.04 o                         
   2  -2   2       1200.90       1321.87        21.41 o                         
   3  -2   2        298.29        303.63         4.35 o                         
   4  -2   2        251.05        226.34         3.58 o                         
   5  -2   2          0.43          0.92         0.22 o                         
   6  -2   2         11.05         10.40         0.51 o                         
   7  -2   2         36.74         39.03         0.92 o                         
  -8  -1   2        218.66        205.47         2.80 o                         
  -7  -1   2         30.89         33.49         0.88 o                         
  -6  -1   2        381.23        367.42         3.41 o                         
  -5  -1   2         98.27        108.89         1.76 o                         
  -4  -1   2       4056.35       4090.48        44.76 o                         
  -3  -1   2        642.99        660.40        11.88 o                         
  -2  -1   2          1.15         -0.16         0.16 o                         
  -1  -1   2       3744.84       3272.32        82.87 o                         
   0  -1   2       4241.87       3663.18        69.65 o                         
   1  -1   2       2873.05       2730.07        52.48 o                         
   2  -1   2       3077.00       2889.65        69.41 o                         
   3  -1   2         30.46         30.15         1.00 o                         
   4  -1   2       1028.92       1003.02        12.84 o                         
   5  -1   2          0.71          1.13         0.36 o                         
   6  -1   2          4.07          4.60         0.38 o                         
   7  -1   2          1.63          1.03         0.23 o                         
   8  -1   2          7.68          8.91         0.38 o                         
  -8   0   2         49.64         53.53         1.31 o                         
  -7   0   2        282.98        290.37         3.88 o                         
  -6   0   2         92.42         96.89         1.47 o                         
  -5   0   2         29.04         29.93         0.83 o                         
  -4   0   2         20.88         11.53         0.71 o                         
  -3   0   2        155.65        171.25         4.84 o                         
  -2   0   2       1735.47       1786.86        27.14 o                         
  -1   0   2        873.35        895.30        17.49 o                         
   0   0   2          7.31          3.66         0.32 o                         
   1   0   2        216.83        213.24         4.31 o                         
   2   0   2        344.24        364.51        10.60 o                         
   3   0   2       3508.40       3415.61        56.66 o                         
   4   0   2        300.82        304.20         4.78 o                         
   5   0   2        502.05        515.24         7.04 o                         
   6   0   2         31.40         39.52         0.79 o                         
   7   0   2        169.19        167.08         2.08 o                         
   8   0   2         12.47         11.74         0.47 o                         
  -7   1   2         10.31         12.27         0.48 o                         
  -6   1   2        151.61        150.92         2.25 o                         
  -5   1   2        216.40        206.93         2.93 o                         
  -4   1   2         31.39         38.67         0.92 o                         
  -3   1   2        181.31        206.40         3.29 o                         
  -2   1   2        533.19        502.66         7.91 o                         
  -1   1   2         73.01         79.21         1.14 o                         
   0   1   2        496.64        488.07         6.36 o                         
   1   1   2       1017.55        992.51        16.73 o                         
   2   1   2         84.28         93.79         1.84 o                         
   3   1   2        567.29        614.01         9.07 o                         
   4   1   2        528.54        572.61         8.94 o                         
   5   1   2         26.90         21.79         0.61 o                         
   6   1   2         50.67         45.17         1.04 o                         
   7   1   2        107.40        112.36         1.86 o                         
   8   1   2         57.80         53.61         0.96 o                         
   9   1   2         18.68         22.85         0.71 o                         
  -7   2   2        208.60        212.56        14.36 o                         
  -6   2   2         48.24         51.69         1.17 o                         
  -5   2   2         18.68         19.22         0.66 o                         
  -4   2   2        328.03        298.18         3.98 o                         
  -3   2   2         59.65         60.89         1.38 o                         
  -2   2   2          5.64          7.19         0.38 o                         
  -1   2   2        167.05        172.59         2.87 o                         
   0   2   2       1311.91       1204.08        35.56 o                         
   1   2   2        988.73       1029.42        19.73 o                         
   2   2   2       3276.11       3129.67        83.63 o                         
   3   2   2        327.62        390.95         7.28 o                         
   4   2   2         11.76         12.84         0.69 o                         
   5   2   2        283.64        304.33         5.20 o                         
   6   2   2        379.52        353.55         5.89 o                         
   7   2   2         65.21         60.97         1.45 o                         
   8   2   2         16.47         15.66         0.56 o                         
   9   2   2         26.62         27.58         0.69 o                         
  -6   3   2          1.57          1.49         0.24 o                         
  -5   3   2          5.57          6.34         0.44 o                         
  -4   3   2        147.62        141.22         1.69 o                         
  -3   3   2        287.09        268.81         4.03 o                         
  -2   3   2         50.59         56.39         1.30 o                         
  -1   3   2        207.33        269.62         6.39 o                         
   0   3   2         27.96         30.82         0.67 o                         
   1   3   2        142.84        139.10         2.18 o                         
   2   3   2        330.63        308.66         4.45 o                         
   3   3   2       1415.43       1437.96        23.11 o                         
   4   3   2        391.77        492.92         7.94 o                         
   5   3   2         19.57         23.76         1.35 o                         
   6   3   2        236.45        210.67         4.10 o                         
   7   3   2         55.14         51.20         0.86 o                         
   8   3   2        317.65        307.02         3.66 o                         
   9   3   2          4.74          5.70         0.40 o                         
  -5   4   2         25.06         25.91         0.65 o                         
  -4   4   2          0.92          1.28         0.25 o                         
  -3   4   2        167.56        167.47         2.39 o                         
  -2   4   2         12.57         12.53         0.70 o                         
  -1   4   2        467.11        461.54        10.07 o                         
   0   4   2         98.57        122.24         2.32 o                         
   1   4   2         45.84         49.92         1.40 o                         
   2   4   2        246.97        273.17         4.04 o                         
   3   4   2        139.27        109.83         1.93 o                         
   4   4   2       1229.26       1363.85        21.04 o                         
   5   4   2         24.34         27.45         1.43 o                         
   6   4   2        310.78        279.35         4.80 o                         
   7   4   2         80.59         86.07         1.34 o                         
   8   4   2          0.16          0.64         0.26 o                         
   9   4   2         66.94         73.43         1.19 o                         
  -4   5   2         26.72         25.62         0.68 o                         
  -3   5   2         23.56         25.05         0.73 o                         
  -2   5   2        170.16        167.48         2.54 o                         
  -1   5   2        141.38        135.28         1.99 o                         
   0   5   2        817.62        823.37        11.97 o                         
   1   5   2        304.31        284.55         4.71 o                         
   2   5   2        320.30        347.10         6.50 o                         
   3   5   2         99.35        105.70         2.54 o                         
   4   5   2         54.36         59.07         1.45 o                         
   5   5   2          8.76         10.74         0.74 o                         
   6   5   2         44.91         49.26         1.04 o                         
   7   5   2        242.66        248.00         3.34 o                         
   8   5   2         82.06         84.14         1.52 o                         
   9   5   2        148.36        148.34         3.11 o                         
  -3   6   2        352.51        347.36         4.47 o                         
  -2   6   2         89.19         93.56         1.74 o                         
  -1   6   2         38.91         35.23         0.95 o                         
   0   6   2         26.04         24.84         0.70 o                         
   1   6   2          1.55          1.88         0.38 o                         
   2   6   2       1389.42       1343.81        15.37 o                         
   3   6   2        457.71        474.34         7.51 o                         
   4   6   2         13.23         11.93         0.87 o                         
   5   6   2          5.72          5.41         0.50 o                         
   6   6   2          0.83          1.65         0.99 o                         
   7   6   2          7.91          9.36         1.03 o                         
   8   6   2         51.60         55.87         1.81 o                         
   9   6   2         32.04         31.66         1.73 o                         
  -2   7   2         59.02         66.77         1.15 o                         
  -1   7   2         72.55         75.64         1.47 o                         
   0   7   2          5.65          3.88         0.40 o                         
   1   7   2          7.35          6.82         0.42 o                         
   2   7   2         12.04         11.88         0.55 o                         
   3   7   2         12.44         15.21         0.48 o                         
   4   7   2        240.38        241.06         2.73 o                         
   5   7   2        152.29        156.72         2.64 o                         
   6   7   2        137.07        114.65         2.21 o                         
   7   7   2        303.41        322.43         6.67 o                         
   8   7   2         28.92         31.82         1.22 o                         
   9   7   2          4.38          2.93         0.53 o                         
  -1   8   2          1.25          1.98         0.18 o                         
   0   8   2          3.83          3.84         0.33 o                         
   1   8   2         44.51         46.42         1.12 o                         
   2   8   2          9.78         11.62         0.50 o                         
   3   8   2         51.86         55.43         1.23 o                         
   4   8   2        281.30        282.89         4.34 o                         
   5   8   2         45.33         45.89         1.45 o                         
   6   8   2         51.43         58.12         1.32 o                         
   7   8   2         65.61         63.57         1.64 o                         
   8   8   2        132.84        142.21         4.36 o                         
   1   9   2         32.58         31.47         1.57 o                         
   2   9   2         28.05         33.94         0.76 o                         
   3   9   2         21.45         21.85         0.60 o                         
   4   9   2          3.79          2.53         0.26 o                         
   5   9   2        115.62        117.59         2.04 o                         
   6   9   2        212.86        198.36         3.34 o                         
   7   9   2          5.71          7.43         0.58 o                         
  -5  -9   3        131.75        126.19         5.04 o                         
  -4  -9   3         72.20         67.89         1.37 o                         
  -3  -9   3         17.56         21.24         0.68 o                         
  -2  -9   3         15.64         18.96         0.62 o                         
  -7  -8   3         10.46          8.80         0.90 o                         
  -6  -8   3          3.45          2.60         0.34 o                         
  -5  -8   3         83.40         90.01         1.97 o                         
  -4  -8   3          1.73          1.90         0.33 o                         
  -3  -8   3          0.20          0.91         0.53 o                         
  -2  -8   3          0.31          0.96         0.28 o                         
  -1  -8   3         50.25         59.10         1.77 o                         
   0  -8   3         42.90         42.06         1.04 o                         
  -7  -7   3          8.56          9.07         0.65 o                         
  -6  -7   3          5.01          4.66         1.05 o                         
  -5  -7   3          0.46          1.14         0.44 o                         
  -4  -7   3         30.83         26.81         0.88 o                         
  -3  -7   3        846.05        808.40        14.37 o                         
  -2  -7   3          2.77          2.11         0.30 o                         
  -1  -7   3         86.51         87.99         2.07 o                         
   0  -7   3         44.82         47.89         1.22 o                         
   1  -7   3         97.09         97.45         2.07 o                         
   2  -7   3          0.01          0.28         0.18 o                         
  -8  -6   3          3.59          3.84         0.39 o                         
  -7  -6   3         22.62         21.05         1.69 o                         
  -6  -6   3         85.51         84.70         2.09 o                         
  -5  -6   3        540.93        531.17         6.57 o                         
  -4  -6   3          4.04          3.92         0.41 o                         
  -3  -6   3        296.60        300.81         4.18 o                         
  -2  -6   3        436.70        425.76         7.89 o                         
  -1  -6   3         54.09         53.01         1.09 o                         
   0  -6   3         18.92         18.50         0.60 o                         
   1  -6   3          9.24         10.90         0.66 o                         
   2  -6   3          2.56          1.58         0.27 o                         
   3  -6   3         43.82         44.51         1.70 o                         
   4  -6   3         23.57         27.45         1.05 o                         
  -8  -5   3         24.98         25.67         1.54 o                         
  -7  -5   3        283.91        288.65         5.27 o                         
  -6  -5   3        490.70        484.64         7.39 o                         
  -5  -5   3        243.17        242.77         3.19 o                         
  -4  -5   3        172.35        161.13         3.61 o                         
  -3  -5   3        287.96        306.27         7.32 o                         
  -2  -5   3        303.09        297.52         5.78 o                         
  -1  -5   3        938.10        960.51        16.42 o                         
   0  -5   3        155.80        156.58         4.96 o                         
   1  -5   3         53.01         51.46         1.19 o                         
   2  -5   3         18.44         22.02         0.63 o                         
   3  -5   3          4.94          4.76         0.33 o                         
   4  -5   3        106.78        110.87         2.09 o                         
   5  -5   3          1.21          2.93         0.38 o                         
  -8  -4   3          2.70          2.42         0.40 o                         
  -7  -4   3          7.48          9.35         0.68 o                         
  -6  -4   3          8.89          8.34         0.98 o                         
  -5  -4   3        183.84        177.64         4.06 o                         
  -4  -4   3        420.30        417.17         9.36 o                         
  -3  -4   3          2.40          3.82         1.62 o                         
  -2  -4   3         56.53         53.54         1.53 o                         
  -1  -4   3          2.45          1.49         0.30 o                         
   0  -4   3         50.01         75.13         1.89 o                         
   1  -4   3        371.65        361.99         6.51 o                         
   2  -4   3        201.10        199.25         3.60 o                         
   3  -4   3          7.49          9.65         0.57 o                         
   4  -4   3         35.88         41.26         0.88 o                         
   5  -4   3         10.56          9.61         0.45 o                         
   6  -4   3        128.53        123.94         3.53 o                         
  -8  -3   3        140.28        140.28         2.94 o                         
  -7  -3   3         62.61         66.25         1.59 o                         
  -6  -3   3        272.53        259.44         3.04 o                         
  -5  -3   3         76.00         69.70         1.81 o                         
  -4  -3   3        180.08        185.96         3.90 o                         
  -3  -3   3         74.76         67.68         2.26 o                         
  -2  -3   3        124.49        108.14         2.87 o                         
  -1  -3   3          8.03          5.57         0.43 o                         
   0  -3   3         19.96         12.48         0.58 o                         
   1  -3   3          7.95         11.00         0.91 o                         
   2  -3   3          8.09          8.61         0.48 o                         
   3  -3   3       1070.86       1017.53        13.16 o                         
   4  -3   3        333.41        321.17         4.92 o                         
   5  -3   3        455.82        455.09         5.31 o                         
   6  -3   3        300.28        300.82         4.05 o                         
   7  -3   3          0.38          0.08         0.23 o                         
  -8  -2   3        248.26        261.68         3.93 o                         
  -7  -2   3        239.66        232.98         4.35 o                         
  -6  -2   3        625.56        579.95         6.02 o                         
  -5  -2   3         47.43         40.12         1.02 o                         
  -4  -2   3        178.35        160.99         2.62 o                         
  -3  -2   3        127.26        152.27         2.73 o                         
  -2  -2   3         24.13         39.92         1.08 o                         
  -1  -2   3        100.57        111.12         1.88 o                         
   0  -2   3         39.49         45.10         0.94 o                         
   1  -2   3        515.32        557.90         9.93 o                         
   2  -2   3        172.09        231.42         6.52 o                         
   3  -2   3         79.39         67.86         1.43 o                         
   4  -2   3          1.76          3.27         0.34 o                         
   5  -2   3         20.94         18.92         0.84 o                         
   6  -2   3          2.15          2.24         0.31 o                         
   7  -2   3        178.82        201.01         3.01 o                         
  -8  -1   3          0.34          0.28         0.22 o                         
  -7  -1   3         32.25         40.32         1.02 o                         
  -6  -1   3          1.28          2.29         0.28 o                         
  -5  -1   3        372.05        325.83         4.42 o                         
  -4  -1   3        569.50        567.23         6.17 o                         
  -3  -1   3         20.75         25.01         1.16 o                         
  -2  -1   3        372.05        342.15         5.46 o                         
  -1  -1   3        380.36        457.70         9.33 o                         
   0  -1   3       1693.65       1647.73        31.66 o                         
   1  -1   3        224.19        193.49         9.31 o                         
   2  -1   3         96.31        120.85         4.14 o                         
   3  -1   3        466.50        488.84         8.38 o                         
   4  -1   3        178.06        164.80         2.98 o                         
   5  -1   3         73.77         71.82         1.49 o                         
   6  -1   3         48.61         58.08         1.23 o                         
   7  -1   3         11.79         14.19         0.51 o                         
   8  -1   3          0.19          0.35         0.16 o                         
  -8   0   3        133.30        124.39         2.96 o                         
  -7   0   3        113.00        117.24         1.76 o                         
  -6   0   3          0.37          0.23         0.24 o                         
  -5   0   3        135.90        126.77         1.58 o                         
  -4   0   3         53.01         60.95         1.25 o                         
  -3   0   3         10.73         16.57         0.44 o                         
  -2   0   3         10.02          3.10         0.23 o                         
  -1   0   3         26.39         25.08         0.59 o                         
   0   0   3       9786.00       7328.68       193.91 o                         
   1   0   3        739.67        698.03        11.04 o                         
   2   0   3        129.68        127.13         3.91 o                         
   3   0   3       1969.75       1872.31        36.50 o                         
   4   0   3         56.59         68.66         1.52 o                         
   5   0   3        647.88        639.61         9.52 o                         
   6   0   3        155.41        142.53         2.01 o                         
   7   0   3         18.64         24.49         0.76 o                         
   8   0   3         30.86         32.46         0.77 o                         
  -7   1   3          0.60          1.08         0.24 o                         
  -6   1   3        122.57        128.39         1.92 o                         
  -5   1   3         17.32         15.65         0.74 o                         
  -4   1   3         10.86         12.53         0.54 o                         
  -3   1   3         72.13         60.28         1.35 o                         
  -2   1   3          0.27          0.05         0.11 o                         
  -1   1   3         60.42         73.24         1.14 o                         
   0   1   3        855.73        908.85        11.63 o                         
   1   1   3        163.93        190.54         2.94 o                         
   2   1   3       5001.54       4200.93       169.99 o                         
   3   1   3        322.72        327.29         5.89 o                         
   4   1   3        373.37        371.09         5.95 o                         
   5   1   3        162.68        170.51         3.17 o                         
   6   1   3         26.62         34.20         0.81 o                         
   7   1   3          4.30          2.57         0.33 o                         
   8   1   3        162.73        163.37         2.61 o                         
   9   1   3        108.74         99.54         3.30 o                         
  -7   2   3         74.22         72.42         2.41 o                         
  -6   2   3        116.14        113.63         1.95 o                         
  -5   2   3         11.13         14.85         0.62 o                         
  -4   2   3        350.84        354.04         5.00 o                         
  -3   2   3         93.37         87.28         1.52 o                         
  -2   2   3        188.28        214.69         3.06 o                         
  -1   2   3         94.75        133.17         1.95 o                         
   0   2   3        696.24        714.46         7.62 o                         
   1   2   3        835.24        846.66        10.42 o                         
   2   2   3       2090.70       2074.50        36.09 o                         
   3   2   3         92.24        111.86         1.70 o                         
   4   2   3        185.22        182.59         5.94 o                         
   5   2   3         28.99         20.46         1.17 o                         
   6   2   3          0.01          0.12         0.22 o                         
   7   2   3          4.98          6.09         0.50 o                         
   8   2   3         46.23         46.62         0.85 o                         
   9   2   3        184.48        188.41         2.33 o                         
  -6   3   3         71.88         69.64         1.28 o                         
  -5   3   3        137.23        142.20         2.28 o                         
  -4   3   3         39.52         41.44         0.85 o                         
  -3   3   3         97.30         92.88         1.41 o                         
  -2   3   3         39.12         39.45         1.07 o                         
  -1   3   3        188.15        228.12         2.86 o                         
   0   3   3        639.32        699.59         7.95 o                         
   1   3   3         53.88         31.45         0.80 o                         
   2   3   3        727.49        733.46        10.07 o                         
   3   3   3       1053.64       1225.00        18.77 o                         
   4   3   3        426.53        448.28         7.35 o                         
   5   3   3         31.28         25.95         1.43 o                         
   6   3   3          5.39          3.28         0.69 o                         
   7   3   3          5.07          5.67         0.37 o                         
   8   3   3         49.85         52.48         0.89 o                         
   9   3   3         66.84         71.01         1.07 o                         
  -5   4   3          8.77         10.43         0.49 o                         
  -4   4   3          4.96          5.28         0.44 o                         
  -3   4   3        445.13        429.30         4.51 o                         
  -2   4   3        397.43        364.86         4.03 o                         
  -1   4   3        179.98        190.08         3.95 o                         
   0   4   3          1.25          1.88         0.43 o                         
   1   4   3          0.87          1.03         0.23 o                         
   2   4   3        203.15        190.77         3.03 o                         
   3   4   3        924.03       1058.60        14.46 o                         
   4   4   3       1566.25       1736.05        26.61 o                         
   5   4   3        283.92        318.64         8.50 o                         
   6   4   3        750.06        725.02         9.75 o                         
   7   4   3        565.37        532.25         5.22 o                         
   8   4   3         55.09         56.15         1.05 o                         
   9   4   3        165.60        172.69         2.35 o                         
  -4   5   3          3.97          5.25         0.33 o                         
  -3   5   3         88.50         91.48         1.53 o                         
  -2   5   3         57.30         66.83         1.24 o                         
  -1   5   3        526.69        508.11         5.28 o                         
   0   5   3        556.32        513.71         7.81 o                         
   1   5   3          3.33          4.26         0.46 o                         
   2   5   3        831.39        808.71        13.94 o                         
   3   5   3         23.41         17.60         0.61 o                         
   4   5   3          2.37          3.89         0.44 o                         
   5   5   3        315.00        303.37         5.40 o                         
   6   5   3        175.41        176.00         2.89 o                         
   7   5   3         36.78         36.85         0.75 o                         
   8   5   3        151.11        151.84         3.00 o                         
   9   5   3         13.03         15.48         0.65 o                         
  -3   6   3        188.99        190.67         2.66 o                         
  -2   6   3          8.07          7.10         0.44 o                         
  -1   6   3       1613.86       1530.02        17.34 o                         
   0   6   3        764.68        727.30         8.01 o                         
   1   6   3        152.79        154.83         1.84 o                         
   2   6   3        139.15        150.82         2.21 o                         
   3   6   3          5.60          5.54         0.52 o                         
   4   6   3        461.65        441.64         6.67 o                         
   5   6   3        100.44        116.43         2.38 o                         
   6   6   3        117.33        114.51         1.78 o                         
   7   6   3         21.68         25.21         1.36 o                         
   8   6   3          0.45          1.27         0.35 o                         
   9   6   3        146.20        142.41         6.24 o                         
  -2   7   3        188.42        191.07         4.88 o                         
  -1   7   3         43.75         48.84         0.99 o                         
   0   7   3        128.18        123.38         1.94 o                         
   1   7   3       1329.03       1265.07        11.58 o                         
   2   7   3          8.56         12.47         0.52 o                         
   3   7   3        830.71        786.70         9.67 o                         
   4   7   3         17.78         16.15         0.61 o                         
   5   7   3         67.75         68.29         1.46 o                         
   6   7   3        461.39        442.04         5.75 o                         
   7   7   3        204.16        194.52         3.74 o                         
   8   7   3          1.01          3.92         0.64 o                         
   9   7   3         71.05         79.49         2.78 o                         
   0   8   3        234.06        234.36         5.63 o                         
   1   8   3         55.26         52.88         1.40 o                         
   2   8   3         19.13         22.42         0.64 o                         
   3   8   3        202.76        209.07         3.13 o                         
   4   8   3          3.53          3.13         0.47 o                         
   5   8   3         35.24         36.12         1.15 o                         
   6   8   3         13.55         18.23         0.63 o                         
   7   8   3         13.39         12.44         0.55 o                         
   8   8   3         22.85         26.88         0.88 o                         
   1   9   3         10.61          9.85         0.75 o                         
   2   9   3          2.29          3.03         0.26 o                         
   3   9   3          0.10          0.16         0.15 o                         
   4   9   3         34.71         39.66         0.91 o                         
   5   9   3         43.14         49.11         1.55 o                         
   6   9   3         27.19         26.67         1.23 o                         
   7   9   3         35.41         33.51         1.05 o                         
  -4  -9   4          8.30          7.85         0.49 o                         
  -3  -9   4          8.27         11.51         0.48 o                         
  -6  -8   4          0.43          0.78         0.26 o                         
  -5  -8   4          3.37          4.12         0.44 o                         
  -4  -8   4          2.54          2.75         0.44 o                         
  -3  -8   4         43.65         45.66         1.20 o                         
  -2  -8   4          8.71         10.08         0.49 o                         
  -1  -8   4         11.54         16.64         0.70 o                         
   0  -8   4         23.61         19.40         0.83 o                         
  -7  -7   4         50.58         52.56         1.43 o                         
  -6  -7   4        152.76        160.41         5.94 o                         
  -5  -7   4         25.20         25.43         0.92 o                         
  -4  -7   4          0.48          1.46         0.59 o                         
  -3  -7   4         14.97         15.02         1.04 o                         
  -2  -7   4          0.06          0.24         0.20 o                         
  -1  -7   4         97.33         98.25         1.95 o                         
   0  -7   4        147.42        145.66         2.58 o                         
   1  -7   4        172.04        167.73         3.11 o                         
  -8  -6   4         80.20         56.85         2.48 o                         
  -7  -6   4         13.18         12.94         0.98 o                         
  -6  -6   4         61.47         58.42         2.43 o                         
  -5  -6   4          0.08          0.63         0.34 o                         
  -4  -6   4        383.20        372.52         5.11 o                         
  -3  -6   4         35.39         33.27         1.18 o                         
  -2  -6   4          1.73          3.37         0.53 o                         
  -1  -6   4          5.84          6.17         0.58 o                         
   0  -6   4          0.11          0.29         0.52 o                         
   1  -6   4        296.90        300.29        10.23 o                         
   2  -6   4        222.73        216.70         4.06 o                         
   3  -6   4        101.59         94.07         1.86 o                         
  -8  -5   4        189.46        178.09         9.77 o                         
  -7  -5   4          2.63          2.73         0.39 o                         
  -6  -5   4        545.66        544.99         9.09 o                         
  -5  -5   4         36.27         37.72         0.99 o                         
  -4  -5   4        143.39        138.41         2.00 o                         
  -3  -5   4          7.78          8.03         0.75 o                         
  -2  -5   4        480.25        457.03         8.83 o                         
  -1  -5   4         36.28         41.54         1.51 o                         
   0  -5   4          3.53          5.34         2.94 o                         
   1  -5   4        206.19        218.24         7.97 o                         
   2  -5   4         66.73         52.72         2.93 o                         
   3  -5   4        105.37        109.59         2.16 o                         
   4  -5   4        163.05        161.31         3.14 o                         
   5  -5   4          5.73          6.62         0.45 o                         
  -8  -4   4         67.73         62.78         2.05 o                         
  -7  -4   4         27.43         26.74         0.98 o                         
  -6  -4   4        101.51         98.92         2.49 o                         
  -5  -4   4        734.06        686.08         9.20 o                         
  -4  -4   4        440.74        417.89         6.66 o                         
  -3  -4   4       1481.11       1629.32        33.17 o                         
  -2  -4   4       1192.78       1212.90        28.35 o                         
  -1  -4   4         29.36         38.57         1.30 o                         
   0  -4   4        805.58        829.54        14.14 o                         
   1  -4   4         97.71         87.61         3.76 o                         
   2  -4   4          4.30          4.81         0.98 o                         
   3  -4   4       1244.73       1179.59        16.93 o                         
   4  -4   4         73.18         59.48         1.05 o                         
   5  -4   4        105.71        104.66         2.56 o                         
   6  -4   4        122.43        120.40         3.38 o                         
  -8  -3   4         40.74         42.26         1.39 o                         
  -7  -3   4         27.36         24.93         0.93 o                         
  -6  -3   4         66.15         68.02         1.33 o                         
  -5  -3   4          0.59          1.08         0.33 o                         
  -4  -3   4        380.94        386.02        11.88 o                         
  -3  -3   4        894.06        947.38        19.62 o                         
  -2  -3   4          4.02          8.55         0.54 o                         
  -1  -3   4        480.02        460.61         6.88 o                         
   0  -3   4        791.57        856.90        12.31 o                         
   1  -3   4          1.10          0.39         0.18 o                         
   2  -3   4        323.84        318.76         5.04 o                         
   3  -3   4        186.26        182.08         3.00 o                         
   4  -3   4        171.74        150.69         2.05 o                         
   5  -3   4        420.38        408.28         4.77 o                         
   6  -3   4         31.51         28.26         1.09 o                         
   7  -3   4          0.72          0.45         0.23 o                         
  -8  -2   4          8.93          8.10         0.91 o                         
  -7  -2   4        487.20        475.26         8.14 o                         
  -6  -2   4        281.31        267.47         3.71 o                         
  -5  -2   4        355.84        346.47         4.49 o                         
  -4  -2   4        652.00        676.14        10.74 o                         
  -3  -2   4        283.94        353.51         6.37 o                         
  -2  -2   4       1131.23       1154.79        18.89 o                         
  -1  -2   4        501.72        583.48         9.77 o                         
   0  -2   4        433.04        461.22         6.76 o                         
   1  -2   4         38.62         35.42         1.02 o                         
   2  -2   4        436.42        458.06        13.61 o                         
   3  -2   4          1.37          3.83         0.41 o                         
   4  -2   4        215.49        197.64         3.00 o                         
   5  -2   4          9.78          8.69         0.40 o                         
   6  -2   4         30.57         32.89         0.90 o                         
   7  -2   4        289.15        308.21         4.30 o                         
  -8  -1   4        298.47        289.98        15.42 o                         
  -7  -1   4         98.06        102.94         1.89 o                         
  -6  -1   4        250.34        250.58         2.74 o                         
  -5  -1   4        444.02        409.14         4.23 o                         
  -4  -1   4          1.59          1.78         0.24 o                         
  -3  -1   4        575.75        571.53         6.48 o                         
  -2  -1   4         20.96         16.92         0.59 o                         
  -1  -1   4       1831.24       1997.28        32.04 o                         
   0  -1   4         87.81        112.47         2.24 o                         
   1  -1   4       1286.72       1353.25        18.82 o                         
   2  -1   4        133.73        138.41         5.50 o                         
   3  -1   4         81.83         90.14         1.78 o                         
   4  -1   4        168.66        152.96         2.84 o                         
   5  -1   4          8.84          7.37         0.44 o                         
   6  -1   4          1.62          1.89         0.28 o                         
   7  -1   4          0.18          0.23         0.18 o                         
   8  -1   4          3.23          2.46         0.21 o                         
  -7   0   4          0.20          0.33         0.21 o                         
  -6   0   4        699.01        686.01         7.49 o                         
  -5   0   4        152.11        153.90         1.70 o                         
  -4   0   4        420.95        432.03         5.65 o                         
  -3   0   4       1098.08       1049.14        10.96 o                         
  -2   0   4          0.30          1.05         0.16 o                         
  -1   0   4         51.88         59.52         1.20 o                         
   0   0   4       5785.98       5169.30       230.35 o                         
   1   0   4       2616.35       2501.09       118.86 o                         
   2   0   4         93.22        115.49         2.14 o                         
   3   0   4         55.07         51.74         2.26 o                         
   4   0   4        635.40        724.50        10.45 o                         
   5   0   4        141.25        128.65         2.31 o                         
   6   0   4        133.46        125.98         1.66 o                         
   7   0   4         47.13         47.86         1.01 o                         
   8   0   4         55.02         51.70         0.91 o                         
  -7   1   4         33.18         34.82         1.70 o                         
  -6   1   4         65.43         65.55         1.24 o                         
  -5   1   4        110.61        111.52         1.70 o                         
  -4   1   4        246.46        238.38         2.89 o                         
  -3   1   4         18.22         22.74         0.83 o                         
  -2   1   4        568.04        615.82         6.56 o                         
  -1   1   4          0.82          1.57         0.20 o                         
   0   1   4          1.09          3.31         0.21 o                         
   1   1   4        172.46        216.20         4.84 o                         
   2   1   4       2320.28       2162.60        43.99 o                         
   3   1   4        462.55        444.31         7.07 o                         
   4   1   4        122.01        137.68         2.77 o                         
   5   1   4         77.21         58.82         1.46 o                         
   6   1   4          8.68         10.00         0.43 o                         
   7   1   4         28.16         39.46         0.84 o                         
   8   1   4          8.31          9.93         0.51 o                         
   9   1   4         20.68         22.12         1.11 o                         
  -6   2   4          0.19          0.94         0.31 o                         
  -5   2   4        127.28        132.78         1.99 o                         
  -4   2   4          1.70          1.38         0.51 o                         
  -3   2   4         57.92         68.04         1.35 o                         
  -2   2   4          0.72          1.81         0.25 o                         
  -1   2   4        768.29        836.90        10.23 o                         
   0   2   4       2625.82       2670.34        29.32 o                         
   1   2   4        470.75        463.66         5.66 o                         
   2   2   4        779.60        823.89         9.45 o                         
   3   2   4        430.07        418.72         5.71 o                         
   4   2   4       2387.59       2299.23        29.81 o                         
   5   2   4         46.95         65.02         1.44 o                         
   6   2   4         48.90         44.27         1.15 o                         
   7   2   4        276.00        256.95         3.70 o                         
   8   2   4          5.49          6.25         0.54 o                         
   9   2   4        237.49        245.75         3.16 o                         
  -6   3   4         72.19         67.84         1.74 o                         
  -5   3   4        270.17        280.19         3.87 o                         
  -4   3   4         53.61         54.56         1.14 o                         
  -3   3   4          0.55          0.67         0.29 o                         
  -2   3   4         75.22         81.57         1.31 o                         
  -1   3   4        264.10        287.45         3.34 o                         
   0   3   4        134.00        126.66         1.96 o                         
   1   3   4       1279.97       1401.92        16.98 o                         
   2   3   4         78.44         93.01         2.00 o                         
   3   3   4        422.67        413.07         6.83 o                         
   4   3   4         39.21         58.02         1.48 o                         
   6   3   4        395.94        399.79         5.13 o                         
   7   3   4         56.37         61.12         1.07 o                         
   8   3   4         54.31         57.12         1.06 o                         
   9   3   4        405.19        430.19         4.93 o                         
  -5   4   4         24.77         26.29         0.63 o                         
  -4   4   4        180.74        179.11         2.88 o                         
  -3   4   4        308.26        294.24         3.39 o                         
  -2   4   4          0.29          0.89         0.32 o                         
  -1   4   4        141.24        138.39         3.13 o                         
   0   4   4        590.37        570.82         7.16 o                         
   1   4   4         96.77        110.59         2.00 o                         
   2   4   4        167.49        172.35         2.84 o                         
   3   4   4        670.15        753.70        12.00 o                         
   4   4   4        644.52        672.75        10.86 o                         
   5   4   4        331.20        361.21         7.57 o                         
   6   4   4        159.15        147.57         1.84 o                         
   7   4   4        487.91        481.16         4.49 o                         
   8   4   4         11.35         11.47         0.55 o                         
   9   4   4          2.88          2.49         0.26 o                         
  -4   5   4         67.47         72.82         3.61 o                         
  -3   5   4         14.53         16.60         0.69 o                         
  -2   5   4        439.01        428.69         4.86 o                         
  -1   5   4        199.36        180.29         2.11 o                         
   0   5   4         76.98         74.44         1.43 o                         
   1   5   4        423.24        420.66         6.64 o                         
   2   5   4        383.15        361.83         5.40 o                         
   3   5   4         47.64         39.12         1.19 o                         
   4   5   4        234.98        236.70        11.57 o                         
   5   5   4          1.42          0.55         0.27 o                         
   6   5   4        653.20        620.31         6.87 o                         
   7   5   4        254.71        239.00         2.98 o                         
   8   5   4         33.67         36.64         1.09 o                         
   9   5   4          9.48          7.78         0.52 o                         
  -3   6   4          0.81          1.08         0.24 o                         
  -2   6   4         77.55         88.14         1.46 o                         
  -1   6   4          0.13          0.59         0.27 o                         
   0   6   4        425.05        422.65         4.21 o                         
   1   6   4        180.53        181.87         1.97 o                         
   2   6   4        382.33        376.34         3.83 o                         
   3   6   4        310.68        305.65         4.30 o                         
   4   6   4         78.52         86.13         1.71 o                         
   5   6   4        130.39        128.50         1.65 o                         
   6   6   4       1082.86        980.63         9.80 o                         
   7   6   4        118.74        117.69         1.97 o                         
   8   6   4         83.75         87.16         2.38 o                         
   9   6   4         70.78         77.09         2.16 o                         
  -2   7   4         60.58         53.88         0.95 o                         
  -1   7   4         47.44         43.61         0.89 o                         
   0   7   4        441.63        448.59         5.42 o                         
   1   7   4         16.35         17.39         0.88 o                         
   2   7   4         73.89         74.52         1.18 o                         
   3   7   4        411.71        400.00         4.51 o                         
   4   7   4          8.01          9.08         0.54 o                         
   5   7   4         95.25        100.20         2.07 o                         
   6   7   4        182.90        178.63         2.47 o                         
   7   7   4          3.61          5.08         0.48 o                         
   8   7   4        489.83        496.72         7.74 o                         
   0   8   4         44.44         42.65         0.81 o                         
   1   8   4        290.53        292.26         3.65 o                         
   2   8   4        670.35        685.19         7.28 o                         
   3   8   4         19.07         20.09         0.75 o                         
   4   8   4          0.32          0.59         0.26 o                         
   5   8   4         66.07         66.42         1.37 o                         
   6   8   4         15.81         13.93         0.57 o                         
   7   8   4        180.52        167.46         2.61 o                         
   8   8   4        281.17        251.52        16.36 o                         
   2   9   4         35.78         39.33         0.74 o                         
   3   9   4        326.08        330.59         4.50 o                         
   4   9   4         66.93         68.76         1.34 o                         
   5   9   4          6.95          9.64         0.45 o                         
   6   9   4          5.90          6.29         0.49 o                         
   7   9   4         15.88         12.71         0.90 o                         
  -6  -8   5         12.45         12.16         0.61 o                         
  -5  -8   5         20.28         20.01         0.72 o                         
  -4  -8   5          2.80          1.71         0.28 o                         
  -3  -8   5        451.71        471.39         7.16 o                         
  -2  -8   5         78.79         87.78         1.69 o                         
  -1  -8   5          0.16          0.47         0.20 o                         
  -7  -7   5         30.34         30.61         1.73 o                         
  -6  -7   5        177.55        180.41         6.24 o                         
  -5  -7   5         32.20         30.37         0.99 o                         
  -4  -7   5          3.15          3.64         0.42 o                         
  -3  -7   5        746.98        752.00        10.20 o                         
  -2  -7   5        195.91        217.98         3.70 o                         
  -1  -7   5        158.96        167.10         2.88 o                         
  -7  -6   5        221.83        206.83         6.13 o                         
  -6  -6   5          0.15          0.47         0.50 o                         
  -5  -6   5        211.46        199.61         3.38 o                         
  -4  -6   5        322.38        306.34         4.35 o                         
  -3  -6   5         20.56         21.77         0.90 o                         
  -2  -6   5        516.52        503.10         7.63 o                         
  -1  -6   5        290.01        307.95         5.56 o                         
  -7  -5   5         88.14         84.57         2.16 o                         
  -6  -5   5          6.73          6.21         0.63 o                         
  -5  -5   5        119.45        115.15         2.04 o                         
  -4  -5   5         52.23         55.77         1.27 o                         
  -3  -5   5        809.82        785.14         9.53 o                         
  -2  -5   5        473.82        465.31         7.85 o                         
  -1  -5   5         12.88         16.84         0.86 o                         
   0  -5   5        183.41        174.27         4.82 o                         
   3  -5   5        105.96        101.42         2.35 o                         
   4  -5   5         18.40         21.28         0.98 o                         
  -8  -4   5         45.95         44.45         1.77 o                         
  -7  -4   5         19.70         19.28         0.79 o                         
  -6  -4   5       1139.66       1110.15        17.42 o                         
  -5  -4   5        234.68        217.16         3.54 o                         
  -4  -4   5          0.92          1.92         0.51 o                         
  -3  -4   5        234.29        207.27         5.79 o                         
  -2  -4   5          1.90          4.17         0.63 o                         
  -1  -4   5        469.44        503.64        11.14 o                         
   0  -4   5        261.17        266.89         6.46 o                         
   3  -4   5        215.65        222.53         7.52 o                         
   4  -4   5         98.55         84.12         1.69 o                         
   5  -4   5        375.97        341.82        10.60 o                         
   6  -4   5          0.74          0.90         0.23 o                         
  -8  -3   5         17.56         19.94         0.85 o                         
  -7  -3   5         44.87         46.35         1.24 o                         
  -6  -3   5        126.13        124.65         2.21 o                         
  -5  -3   5          1.63          1.88         0.48 o                         
  -4  -3   5        439.29        432.80         7.82 o                         
  -3  -3   5         78.06        105.11         3.16 o                         
  -2  -3   5        303.31        330.00         6.06 o                         
  -1  -3   5        156.94        174.80         3.52 o                         
   0  -3   5        186.03        201.53         3.94 o                         
   1  -3   5        399.64        422.99         8.66 o                         
   2  -3   5         47.62         52.10         2.93 o                         
   3  -3   5         81.65         83.86         1.65 o                         
   4  -3   5        161.00        140.39         1.91 o                         
   5  -3   5         16.10         14.76         0.56 o                         
   6  -3   5         44.88         44.44         0.93 o                         
  -8  -2   5         10.89         13.39         0.98 o                         
  -7  -2   5          6.70          7.04         0.61 o                         
  -6  -2   5         90.87         87.40         2.13 o                         
  -5  -2   5        189.37        185.44         2.75 o                         
  -4  -2   5        225.13        212.97         5.55 o                         
  -3  -2   5        413.19        430.58         9.28 o                         
  -2  -2   5         88.44        100.22         2.30 o                         
  -1  -2   5       1213.68       1495.15        24.32 o                         
   0  -2   5        727.54        759.15        12.67 o                         
   1  -2   5        551.24        559.70        11.07 o                         
   2  -2   5         10.11          7.91         0.64 o                         
   3  -2   5          1.99          2.43         0.42 o                         
   4  -2   5        652.07        635.06         6.82 o                         
   5  -2   5         72.96         71.49         1.24 o                         
   6  -2   5        413.67        392.53         4.80 o                         
   7  -2   5        100.75        111.54         1.79 o                         
  -7  -1   5          1.72          2.79         0.60 o                         
  -6  -1   5        195.41        198.53         2.98 o                         
  -5  -1   5         87.26         81.58         1.49 o                         
  -4  -1   5        413.25        434.73         5.54 o                         
  -3  -1   5        244.11        227.29         3.51 o                         
  -2  -1   5         24.78         18.82         0.82 o                         
  -1  -1   5       3142.94       3278.60        52.44 o                         
   0  -1   5        207.75        239.01         4.39 o                         
   1  -1   5       1047.00       1145.60        22.74 o                         
   2  -1   5        302.23        308.33         8.74 o                         
   3  -1   5        602.57        553.08        16.17 o                         
   4  -1   5         12.09          9.69         0.65 o                         
   5  -1   5         36.13         33.44         0.76 o                         
   6  -1   5        148.56        148.63         2.14 o                         
   7  -1   5         33.10         34.23         0.80 o                         
   8  -1   5         30.84         32.25         0.72 o                         
  -7   0   5         64.41         65.42         1.48 o                         
  -6   0   5        109.00        121.76         2.28 o                         
  -5   0   5          3.20          2.57         0.27 o                         
  -4   0   5        510.61        497.81         6.09 o                         
  -3   0   5        132.20        141.28         2.31 o                         
  -2   0   5        824.97        919.57        10.68 o                         
  -1   0   5         45.34         30.15         0.75 o                         
   0   0   5         88.01         86.69         1.96 o                         
   1   0   5        165.11        158.03         3.07 o                         
   2   0   5         54.75         54.87         1.60 o                         
   3   0   5        451.76        468.31        10.08 o                         
   4   0   5        323.83        317.70         5.77 o                         
   5   0   5         88.54         97.59         1.80 o                         
   6   0   5          0.55          0.20         0.18 o                         
   7   0   5         72.60         83.33         1.38 o                         
   8   0   5        122.52        117.75         1.61 o                         
  -7   1   5         82.97         87.55         2.22 o                         
  -6   1   5          0.14          0.75         0.19 o                         
  -5   1   5        254.43        233.80         3.22 o                         
  -4   1   5        461.17        446.45         4.38 o                         
  -3   1   5          0.02          0.56         0.31 o                         
  -2   1   5         29.26         27.96         0.96 o                         
  -1   1   5          3.56          7.38         0.36 o                         
   0   1   5        165.83        183.17         2.61 o                         
   1   1   5        495.86        513.72        13.40 o                         
   2   1   5        738.81        718.23        10.56 o                         
   3   1   5          2.59          1.74         0.32 o                         
   4   1   5        855.11        843.18        25.34 o                         
   5   1   5         93.02         83.94         2.71 o                         
   6   1   5        240.64        234.26         3.92 o                         
   7   1   5          0.85          0.75         0.24 o                         
   8   1   5         28.60         25.15         0.72 o                         
   9   1   5         62.34         72.62         1.57 o                         
  -6   2   5        114.58        121.54         2.56 o                         
  -5   2   5         10.61         10.01         0.53 o                         
  -4   2   5        888.94        822.63         9.50 o                         
  -3   2   5        191.90        176.53         2.24 o                         
  -2   2   5        114.89        113.08         2.15 o                         
  -1   2   5        169.21        196.41         3.10 o                         
   0   2   5        344.91        352.55         4.68 o                         
   1   2   5        431.54        470.56         6.08 o                         
   2   2   5        132.59        152.58         2.11 o                         
   3   2   5        885.84        861.52        11.43 o                         
   4   2   5        792.05        843.12        15.16 o                         
   5   2   5        334.09        333.70         6.36 o                         
   6   2   5       1369.31       1337.20        18.00 o                         
   7   2   5        155.41        152.33         2.48 o                         
   8   2   5         78.15         85.25         1.31 o                         
   9   2   5         23.41         25.09         1.10 o                         
  -5   3   5         47.45         46.07         1.12 o                         
  -4   3   5         41.75         39.26         0.90 o                         
  -3   3   5         31.49         27.01         0.81 o                         
  -2   3   5          4.99          4.01         0.41 o                         
  -1   3   5        224.22        250.29         3.25 o                         
   0   3   5        497.24        539.38         7.05 o                         
   1   3   5        418.46        438.77         5.82 o                         
   2   3   5        736.08        739.36         9.52 o                         
   3   3   5       2250.76       2375.46        29.51 o                         
   4   3   5         18.77         23.66         0.91 o                         
   6   3   5        994.11        924.27        17.68 o                         
   7   3   5         89.54         84.75         1.50 o                         
   8   3   5        596.46        609.86         6.78 o                         
   9   3   5         25.32         24.53         0.64 o                         
  -5   4   5        168.43        177.46         5.41 o                         
  -4   4   5         82.23         95.00         3.44 o                         
  -3   4   5          5.82          7.08         0.53 o                         
  -2   4   5         55.14         54.03         1.15 o                         
  -1   4   5        134.69        134.12         2.56 o                         
   0   4   5         29.38         32.88         1.22 o                         
   1   4   5        249.70        287.13         5.03 o                         
   2   4   5        770.45        779.44        12.47 o                         
   3   4   5         31.36         27.57         1.41 o                         
   4   4   5        226.81        204.12         3.92 o                         
   5   4   5         46.25         40.00         1.55 o                         
   6   4   5        480.56        456.49         4.90 o                         
   7   4   5         15.58         15.99         0.47 o                         
   8   4   5         17.17         16.44         0.68 o                         
   9   4   5        158.28        168.08         2.05 o                         
  -4   5   5         23.92         20.68         1.20 o                         
  -3   5   5         32.74         37.01         1.03 o                         
  -2   5   5        171.93        166.83         2.39 o                         
  -1   5   5        326.07        315.42         4.92 o                         
   0   5   5        222.51        237.82         3.17 o                         
   1   5   5        716.38        714.33        31.74 o                         
   2   5   5        129.61        154.08         3.05 o                         
   3   5   5        477.83        498.05         8.36 o                         
   4   5   5          8.50         11.55         0.95 o                         
   5   5   5        515.12        468.33         4.78 o                         
   6   5   5         26.35         23.91         0.77 o                         
   7   5   5         26.18         28.90         0.64 o                         
   8   5   5          9.10         12.55         0.68 o                         
   9   5   5          0.38          0.56         0.21 o                         
  -3   6   5        412.00        421.99        10.11 o                         
  -2   6   5         22.54         27.74         0.80 o                         
  -1   6   5        130.11        127.58         2.27 o                         
   0   6   5        212.02        204.11         3.21 o                         
   1   6   5          7.32          5.71         0.47 o                         
   2   6   5       2427.92       2302.12        26.59 o                         
   3   6   5       1349.88       1256.84        13.72 o                         
   4   6   5         18.46         22.95         0.57 o                         
   5   6   5        279.71        261.41         2.71 o                         
   6   6   5         98.45        104.93         1.55 o                         
   7   6   5        246.40        238.72         4.36 o                         
   8   6   5         44.86         49.53         1.70 o                         
   9   6   5         17.35         14.97         0.87 o                         
  -1   7   5        141.82        148.22         3.71 o                         
   0   7   5         43.28         40.67         1.21 o                         
   1   7   5          2.11          3.40         0.39 o                         
   2   7   5         14.65         15.29         0.60 o                         
   3   7   5          0.19          0.14         0.26 o                         
   4   7   5        171.56        151.86         2.44 o                         
   5   7   5         40.28         48.81         1.08 o                         
   6   7   5        130.26        111.04         2.15 o                         
   7   7   5          9.59          9.84         0.72 o                         
   8   7   5         54.56         50.83         1.83 o                         
   9   7   5          5.66         10.11         0.64 o                         
   0   8   5         23.80         22.93         1.11 o                         
   1   8   5          8.85         10.50         0.60 o                         
   2   8   5         58.84         65.95         1.29 o                         
   3   8   5         35.46         36.55         0.96 o                         
   4   8   5         25.17         24.40         0.71 o                         
   5   8   5         20.01         18.80         0.62 o                         
   6   8   5         14.06         17.09         0.85 o                         
   7   8   5         16.88         16.79         0.92 o                         
   8   8   5        165.61        142.23         3.12 o                         
   2   9   5         55.08         55.73         1.32 o                         
   3   9   5         23.17         23.23         0.77 o                         
   4   9   5         10.80         11.87         0.56 o                         
   5   9   5         16.62         16.75         1.17 o                         
   6   9   5          6.82          4.49         0.41 o                         
   7   9   5         74.60         67.68         2.11 o                         
  -5  -8   6         29.62         30.23         1.35 o                         
  -4  -8   6         41.00         41.23         1.14 o                         
  -3  -8   6        108.15        113.66         2.76 o                         
  -2  -8   6          0.46          0.57         0.19 o                         
  -6  -7   6         77.30         80.24         3.31 o                         
  -5  -7   6         12.67         15.13         0.67 o                         
  -4  -7   6          1.53          2.78         0.38 o                         
  -3  -7   6        273.00        281.78         4.23 o                         
  -2  -7   6        110.67        112.60         2.13 o                         
  -1  -7   6         83.66         91.28         1.91 o                         
  -7  -6   6          3.63          2.78         0.60 o                         
  -6  -6   6         77.00         71.11         2.31 o                         
  -5  -6   6        136.39        140.69         2.55 o                         
  -4  -6   6         83.51         79.89         1.57 o                         
  -3  -6   6        242.22        234.43         5.04 o                         
  -2  -6   6        510.38        533.01         9.02 o                         
  -1  -6   6        285.69        296.68         7.75 o                         
  -7  -5   6        497.41        506.69        19.28 o                         
  -6  -5   6        258.28        269.66         8.35 o                         
  -5  -5   6        144.12        140.28         2.81 o                         
  -4  -5   6        131.13        137.73         2.60 o                         
  -3  -5   6        881.40        823.78        10.38 o                         
  -2  -5   6          4.37          4.86         0.49 o                         
  -1  -5   6       2238.12       2142.74        51.78 o                         
   0  -5   6        644.43        626.99        13.96 o                         
   4  -5   6         76.11         72.72         2.11 o                         
  -7  -4   6          5.92          6.38         0.45 o                         
  -6  -4   6         16.10         16.33         0.86 o                         
  -5  -4   6         78.34         83.42         1.97 o                         
  -4  -4   6        117.35        105.88         1.71 o                         
  -3  -4   6          5.27          6.86         0.61 o                         
  -2  -4   6        158.49        147.50         3.51 o                         
  -1  -4   6        327.43        299.32         7.26 o                         
   0  -4   6         81.88         74.21         2.62 o                         
   4  -4   6         33.06         25.80         1.05 o                         
   5  -4   6          0.54          0.45         0.23 o                         
  -7  -3   6         18.91         18.01         1.07 o                         
  -6  -3   6        284.97        303.80         4.83 o                         
  -5  -3   6        485.80        476.27         7.38 o                         
  -4  -3   6         45.56         34.86         0.99 o                         
  -3  -3   6        211.59        222.02         4.68 o                         
  -2  -3   6        233.28        249.50         6.18 o                         
  -1  -3   6         33.91         45.94         2.59 o                         
   0  -3   6        193.53        209.88         4.21 o                         
   1  -3   6         14.05         10.90         0.70 o                         
   2  -3   6         61.47         62.57         3.31 o                         
   3  -3   6        584.79        567.78        12.67 o                         
   4  -3   6         87.18         95.97         1.68 o                         
   5  -3   6         36.20         37.22         0.85 o                         
   6  -3   6        118.53        131.52         3.16 o                         
  -7  -2   6         87.30         88.48         2.88 o                         
  -6  -2   6        196.72        198.24         3.43 o                         
  -5  -2   6         16.80         15.42         0.64 o                         
  -4  -2   6        310.46        286.51         4.08 o                         
  -3  -2   6         50.83         47.49         1.61 o                         
  -2  -2   6        218.01        284.14         4.76 o                         
  -1  -2   6        314.95        286.06         5.38 o                         
   0  -2   6        150.51        193.79         3.87 o                         
   1  -2   6         18.30         18.11         0.82 o                         
   2  -2   6        144.06        142.37         4.74 o                         
   3  -2   6          8.55          7.18         0.65 o                         
   4  -2   6        100.02         95.93         2.47 o                         
   5  -2   6         18.90         19.11         0.95 o                         
   6  -2   6         25.25         29.83         0.80 o                         
   7  -2   6         25.12         24.81         0.80 o                         
  -7  -1   6          0.39          0.52         0.30 o                         
  -6  -1   6         40.81         44.53         1.22 o                         
  -5  -1   6         74.10         74.58         1.33 o                         
  -4  -1   6       1597.98       1507.85        16.94 o                         
  -3  -1   6        422.57        402.10         5.85 o                         
  -2  -1   6         45.81         51.35         1.51 o                         
  -1  -1   6         60.79         76.44         1.72 o                         
   0  -1   6        200.63        175.52         3.52 o                         
   1  -1   6          6.47          4.57         0.45 o                         
   2  -1   6          3.55         11.08         1.03 o                         
   3  -1   6        722.77        726.17        19.63 o                         
   4  -1   6        102.01        110.77         1.90 o                         
   5  -1   6        217.20        204.70         2.67 o                         
   6  -1   6         34.11         34.84         0.83 o                         
   7  -1   6         34.32         37.13         0.86 o                         
   8  -1   6         52.61         60.46         1.37 o                         
  -7   0   6          3.22          4.43         0.37 o                         
  -6   0   6        103.52        102.65         1.72 o                         
  -5   0   6          4.09          4.21         0.38 o                         
  -4   0   6          2.38          2.87         0.29 o                         
  -3   0   6         13.95         18.58         0.68 o                         
  -2   0   6        694.59        623.13         8.57 o                         
  -1   0   6         94.33        114.86         1.84 o                         
   0   0   6        462.19        491.56         8.52 o                         
   1   0   6        876.68        991.91        16.38 o                         
   2   0   6          1.01          0.64         0.27 o                         
   3   0   6        525.16        537.40        15.72 o                         
   4   0   6        154.60        150.41         5.19 o                         
   5   0   6          3.92          1.82         0.24 o                         
   6   0   6        135.10        142.35         2.23 o                         
   7   0   6         15.09         19.87         0.65 o                         
   8   0   6          0.08          0.51         0.20 o                         
  -6   1   6          3.79          3.41         0.45 o                         
  -5   1   6         11.72         14.68         0.57 o                         
  -4   1   6        393.85        382.82         4.13 o                         
  -3   1   6         41.11         42.05         1.09 o                         
  -2   1   6        254.78        235.54         3.23 o                         
  -1   1   6         92.39         90.14         1.48 o                         
   0   1   6        657.21        621.94         9.38 o                         
   1   1   6        227.11        211.76         3.51 o                         
   2   1   6         32.72         21.70         1.96 o                         
   3   1   6        484.59        451.05         9.36 o                         
   5   1   6        278.69        257.90         9.64 o                         
   6   1   6        239.95        216.78         2.87 o                         
   7   1   6         10.07         11.56         0.54 o                         
   8   1   6        427.27        434.63         4.76 o                         
   9   1   6         59.97         64.42         4.74 o                         
  -6   2   6        126.63        124.29         5.04 o                         
  -5   2   6         45.99         50.70         0.97 o                         
  -4   2   6        206.46        228.13         2.94 o                         
  -3   2   6        232.43        237.87         2.56 o                         
  -2   2   6        128.22        132.73         2.50 o                         
  -1   2   6         62.17         62.68         1.43 o                         
   0   2   6        517.45        539.81        10.14 o                         
   1   2   6        225.40        226.07         3.42 o                         
   2   2   6        226.88        235.65         4.14 o                         
   3   2   6         16.62         15.47         0.58 o                         
   4   2   6        121.39        139.50         5.57 o                         
   5   2   6        971.93       1096.54        31.81 o                         
   6   2   6         12.90         12.42         1.14 o                         
   7   2   6        214.63        225.46         3.22 o                         
   8   2   6         11.04         12.48         0.53 o                         
   9   2   6         11.22         11.97         0.42 o                         
  -5   3   6          7.08          8.41         0.38 o                         
  -4   3   6         14.38         18.29         0.64 o                         
  -3   3   6          1.68          3.44         0.36 o                         
  -2   3   6        120.67        118.75         1.48 o                         
  -1   3   6          0.68          1.48         0.31 o                         
   0   3   6         43.80         60.73         1.44 o                         
   1   3   6         19.94         12.75         0.48 o                         
   2   3   6        770.03        831.16        10.79 o                         
   3   3   6        796.39        819.43        12.22 o                         
   4   3   6        191.68        186.75         4.73 o                         
   6   3   6         13.71         13.18         0.74 o                         
   7   3   6        152.67        145.72         2.19 o                         
   8   3   6         16.20         15.29         0.56 o                         
   9   3   6         36.92         40.03         0.92 o                         
  -4   4   6          0.67          1.12         0.29 o                         
  -3   4   6        245.63        251.84         3.37 o                         
  -2   4   6         10.35         12.99         0.63 o                         
  -1   4   6         31.44         27.36         0.87 o                         
   0   4   6         50.94         53.87         1.74 o                         
   1   4   6         90.89        112.59         2.44 o                         
   2   4   6        357.41        364.32         6.37 o                         
   3   4   6        382.50        403.62         7.00 o                         
   4   4   6        187.35        184.62         3.72 o                         
   5   4   6          0.53          0.47         0.27 o                         
   6   4   6        615.91        591.23         6.51 o                         
   7   4   6         34.24         34.24         0.80 o                         
   8   4   6        271.95        268.70         3.41 o                         
   9   4   6        155.78        162.69         1.95 o                         
  -3   5   6         56.55         61.79         1.80 o                         
  -2   5   6         10.74          9.81         0.53 o                         
  -1   5   6         72.67         74.87         1.59 o                         
   0   5   6        102.44        100.72         1.97 o                         
   1   5   6          3.11          4.63         0.37 o                         
   2   5   6        288.76        322.05         4.36 o                         
   3   5   6          2.77          3.16         0.39 o                         
   4   5   6         44.25         41.74         0.84 o                         
   5   5   6        333.23        329.95         3.34 o                         
   6   5   6        109.12        108.88         1.68 o                         
   7   5   6          5.01          4.11         0.31 o                         
   8   5   6         83.02         81.39         1.44 o                         
   9   5   6         16.80         18.12         0.59 o                         
  -2   6   6          1.13          0.81         0.21 o                         
  -1   6   6        158.21        155.70         2.95 o                         
   0   6   6         87.63         84.38         1.53 o                         
   1   6   6          1.66          1.87         0.32 o                         
   2   6   6        405.77        388.41         4.44 o                         
   3   6   6        129.43        120.47         1.95 o                         
   4   6   6        403.77        365.47         3.60 o                         
   5   6   6          0.63          1.81         0.63 o                         
   6   6   6          0.38          1.12         0.23 o                         
   7   6   6          1.13          2.36         0.31 o                         
   8   6   6          8.17          7.67         0.85 o                         
   9   6   6         28.07         24.88         2.48 o                         
  -1   7   6         36.40         36.37         0.79 o                         
   0   7   6         50.90         50.65         1.14 o                         
   1   7   6        332.33        335.50         4.21 o                         
   2   7   6         19.94         19.71         0.69 o                         
   3   7   6        242.14        241.53         3.17 o                         
   4   7   6        345.14        338.25         4.16 o                         
   5   7   6          6.23          5.57         0.49 o                         
   6   7   6        260.00        226.93         3.55 o                         
   7   7   6         13.59         13.15         0.77 o                         
   8   7   6         28.59         24.59         1.73 o                         
   9   7   6         24.26         23.83         1.92 o                         
   1   8   6         40.55         36.58         0.83 o                         
   2   8   6          6.89          7.22         0.39 o                         
   3   8   6        140.77        138.68         2.14 o                         
   4   8   6          0.22          0.36         0.21 o                         
   5   8   6         68.95         62.83         1.25 o                         
   6   8   6         45.52         48.83         1.10 o                         
   7   8   6          0.29         -0.03         0.25 o                         
   8   8   6         17.14         12.19         1.17 o                         
   3   9   6         93.16         83.81         2.01 o                         
   4   9   6          3.06          2.99         0.37 o                         
   5   9   6         32.36         33.02         1.07 o                         
   6   9   6          4.27          5.10         0.58 o                         
  -4  -8   7         12.40         12.90         0.68 o                         
  -3  -8   7        140.96        137.69         2.60 o                         
  -5  -7   7         59.67         55.64         2.52 o                         
  -4  -7   7         38.94         41.92         1.37 o                         
  -3  -7   7        210.03        219.78         6.28 o                         
  -2  -7   7          4.36          5.26         0.60 o                         
  -1  -7   7         63.59         60.22         1.30 o                         
  -6  -6   7         62.22         65.73         2.86 o                         
  -5  -6   7         34.33         34.87         1.85 o                         
  -4  -6   7        101.99        105.20         1.93 o                         
  -3  -6   7         23.72         25.91         1.10 o                         
  -2  -6   7          3.13          4.46         0.69 o                         
  -1  -6   7          0.39          0.56         0.44 o                         
  -6  -5   7         58.30         52.23         1.89 o                         
  -5  -5   7         18.88         22.40         1.26 o                         
  -4  -5   7         75.01         75.38         1.81 o                         
  -3  -5   7        124.68        119.19         2.69 o                         
  -2  -5   7        190.96        187.17         3.21 o                         
  -1  -5   7         40.67         40.46         1.23 o                         
   0  -5   7         81.30         83.38         3.16 o                         
  -7  -4   7        147.68        143.63         2.77 o                         
  -6  -4   7          0.06          0.71         0.31 o                         
  -5  -4   7          1.77          1.38         0.35 o                         
  -4  -4   7         86.10         86.37         1.55 o                         
  -3  -4   7         27.44         31.30         0.95 o                         
  -2  -4   7        274.15        257.44         3.71 o                         
  -1  -4   7          2.79          2.20         0.39 o                         
   0  -4   7        223.97        223.51         3.81 o                         
   4  -4   7         32.51         34.74         1.28 o                         
   5  -4   7          0.74          1.58         0.30 o                         
  -7  -3   7          9.15         11.27         0.57 o                         
  -6  -3   7          7.97          7.65         0.81 o                         
  -5  -3   7        162.51        174.76         3.64 o                         
  -4  -3   7          7.46         11.03         1.77 o                         
  -3  -3   7        271.17        285.14         3.33 o                         
  -2  -3   7        386.48        335.02        10.16 o                         
  -1  -3   7         21.80         28.21         1.23 o                         
   0  -3   7        510.16        497.70         9.05 o                         
   1  -3   7        470.15        469.62         7.40 o                         
   2  -3   7        583.64        517.81        10.07 o                         
   3  -3   7        231.27        220.28         6.07 o                         
   4  -3   7        325.64        316.37         4.92 o                         
   5  -3   7         95.68         99.83         2.60 o                         
   6  -3   7         71.71         65.79         1.78 o                         
  -7  -2   7         57.64         55.57         1.73 o                         
  -6  -2   7         83.08         87.20         1.80 o                         
  -5  -2   7          0.13          1.11         0.41 o                         
  -4  -2   7         41.44         40.17         1.20 o                         
  -3  -2   7         98.40        106.28         1.72 o                         
  -2  -2   7         53.51         48.78         1.70 o                         
  -1  -2   7        644.31        719.77        15.59 o                         
   0  -2   7         15.61         19.62         1.43 o                         
   1  -2   7          1.10          1.79         0.51 o                         
   2  -2   7         10.52         12.53         0.83 o                         
   3  -2   7        257.83        245.02         8.08 o                         
   4  -2   7          1.36          1.16         0.22 o                         
   5  -2   7         18.31         16.55         0.82 o                         
   6  -2   7        121.48        110.52         2.47 o                         
   7  -2   7         53.85         63.14         1.75 o                         
  -6  -1   7          0.42          0.46         0.28 o                         
  -5  -1   7         71.80         69.46         1.40 o                         
  -4  -1   7        119.55        118.40         1.96 o                         
  -3  -1   7         42.03         50.29         1.18 o                         
  -2  -1   7         64.00         56.42         1.96 o                         
  -1  -1   7        212.95        225.91         4.08 o                         
   0  -1   7         81.94        101.05         2.88 o                         
   1  -1   7         79.54         96.79         3.07 o                         
   2  -1   7        221.79        216.41         4.31 o                         
   3  -1   7        114.25        112.96         3.37 o                         
   4  -1   7          2.93          2.53         0.28 o                         
   5  -1   7         91.44         84.62         1.62 o                         
   6  -1   7         82.98         79.29         1.54 o                         
   7  -1   7        113.57        116.26         1.88 o                         
  -6   0   7          2.75          2.88         0.60 o                         
  -5   0   7        168.73        166.85         3.03 o                         
  -4   0   7          0.08          1.10         0.24 o                         
  -3   0   7        382.89        360.46         4.21 o                         
  -2   0   7         11.17         12.08         0.61 o                         
  -1   0   7        212.23        223.52         3.23 o                         
   0   0   7       1182.84       1147.05        19.10 o                         
   1   0   7        206.37        223.50         4.37 o                         
   2   0   7        409.11        461.95        22.15 o                         
   3   0   7          2.01          2.78         0.68 o                         
   4   0   7        319.10        288.97         5.72 o                         
   5   0   7         32.19         31.80         0.85 o                         
   6   0   7        168.44        158.84         2.40 o                         
   7   0   7         74.95         79.85         1.46 o                         
   8   0   7          8.84          9.22         0.39 o                         
  -6   1   7        104.91         99.92         2.46 o                         
  -5   1   7         15.73         13.28         0.53 o                         
  -4   1   7         57.81         60.95         1.18 o                         
  -3   1   7        185.12        176.75         2.31 o                         
  -2   1   7          4.46          4.63         0.49 o                         
  -1   1   7        630.46        591.43         7.23 o                         
   0   1   7         63.99         63.55         1.37 o                         
   1   1   7        137.62        179.90         5.83 o                         
   2   1   7        353.60        314.57         6.97 o                         
   3   1   7        682.12        688.64        14.01 o                         
   5   1   7        348.57        337.84         4.11 o                         
   6   1   7        217.95        219.68         3.31 o                         
   7   1   7         38.82         44.16         0.99 o                         
   8   1   7        178.88        178.66         2.18 o                         
  -5   2   7        253.88        248.39         3.69 o                         
  -4   2   7        337.88        319.34         4.01 o                         
  -3   2   7        371.96        340.18         3.92 o                         
  -2   2   7         53.68         52.66         0.99 o                         
  -1   2   7         38.20         36.51         1.28 o                         
   0   2   7        404.96        410.20        10.15 o                         
   1   2   7         19.22         27.85         0.81 o                         
   2   2   7        639.33        705.13        10.66 o                         
   3   2   7        459.71        483.07         8.59 o                         
   4   2   7        757.49        720.83        22.94 o                         
   5   2   7        583.78        538.01         8.85 o                         
   6   2   7          6.80          7.61         0.44 o                         
   7   2   7        337.80        335.66         3.91 o                         
   8   2   7          6.43          7.50         0.43 o                         
   9   2   7         55.75         54.43         2.41 o                         
  -5   3   7        120.61        119.57         3.61 o                         
  -4   3   7         19.15         17.90         0.54 o                         
  -3   3   7          1.01          0.88         0.36 o                         
  -2   3   7        362.81        351.66         4.47 o                         
  -1   3   7         12.82         13.59         0.46 o                         
   0   3   7        216.63        214.91         3.67 o                         
   1   3   7        628.40        662.46         8.04 o                         
   2   3   7        176.31        167.90         2.48 o                         
   3   3   7         74.49         98.33         2.09 o                         
   4   3   7        231.46        230.63         5.81 o                         
   5   3   7        115.02        108.32         2.83 o                         
   6   3   7        847.09        815.60        10.09 o                         
   7   3   7         15.17         17.41         0.68 o                         
   8   3   7         62.75         65.70         1.12 o                         
   9   3   7        191.61        201.29         3.59 o                         
  -4   4   7         44.15         43.32         1.65 o                         
  -3   4   7        305.84        294.39         6.25 o                         
  -2   4   7        246.89        219.37         3.07 o                         
  -1   4   7          1.27          0.57         0.29 o                         
   0   4   7         84.36         76.41         1.06 o                         
   1   4   7          1.28          4.60         0.93 o                         
   2   4   7         38.31         39.37         1.34 o                         
   3   4   7        701.49        741.67        12.14 o                         
   4   4   7         59.46         67.32         1.90 o                         
   5   4   7         17.06         17.28         0.57 o                         
   6   4   7        211.04        196.68         2.50 o                         
   7   4   7         63.50         66.66         1.31 o                         
   8   4   7          0.77          1.18         0.26 o                         
   9   4   7         21.67         25.08         1.14 o                         
  -3   5   7         68.42         68.59         4.31 o                         
  -2   5   7        252.49        255.63         3.67 o                         
  -1   5   7        294.51        302.65         3.94 o                         
   0   5   7         18.00         16.78         0.70 o                         
   1   5   7        114.71        116.41         1.48 o                         
   2   5   7        221.16        200.45         2.17 o                         
   3   5   7          5.30          4.73         0.33 o                         
   4   5   7         77.89         74.30         1.10 o                         
   5   5   7         49.46         46.65         0.82 o                         
   6   5   7         41.09         42.47         0.93 o                         
   7   5   7         17.98         14.28         0.65 o                         
   8   5   7          2.96          3.06         0.33 o                         
   9   5   7          0.58          0.92         0.21 o                         
  -2   6   7          3.57          4.71         0.37 o                         
  -1   6   7         26.93         25.13         0.80 o                         
   0   6   7          0.23          0.62         0.25 o                         
   1   6   7          5.38          6.44         0.48 o                         
   2   6   7         51.59         52.19         1.11 o                         
   3   6   7         45.39         51.02         0.79 o                         
   4   6   7         15.36         15.96         0.74 o                         
   5   6   7         31.03         27.56         0.67 o                         
   6   6   7         72.14         65.88         1.19 o                         
   7   6   7          5.18          4.17         0.49 o                         
   8   6   7          5.15          5.32         0.54 o                         
   9   6   7          5.26          4.58         1.13 o                         
  -1   7   7          2.50          3.55         0.34 o                         
   0   7   7         12.97         13.63         0.58 o                         
   1   7   7         76.02         74.94         1.25 o                         
   2   7   7          2.20          2.85         0.32 o                         
   3   7   7        221.52        219.95         2.82 o                         
   4   7   7          7.15          6.59         0.52 o                         
   5   7   7          0.78          0.88         0.51 o                         
   6   7   7        148.50        140.30         2.89 o                         
   7   7   7         58.22         52.41         2.48 o                         
   8   7   7         86.14         89.50         4.70 o                         
   1   8   7         51.75         51.34         1.37 o                         
   2   8   7         46.32         47.18         3.80 o                         
   3   8   7        221.63        222.34         4.80 o                         
   4   8   7         88.25         91.85         1.59 o                         
   5   8   7          2.24          2.15         0.25 o                         
   6   8   7          1.61          0.69         0.25 o                         
   7   8   7          0.41          0.29         0.31 o                         
   8   8   7        184.75        175.15         4.81 o                         
   4   9   7        153.16        148.25         4.25 o                         
   5   9   7        204.48        214.19         4.33 o                         
  -4  -7   8         10.87         12.60         0.59 o                         
  -3  -7   8        206.65        206.85         3.49 o                         
  -2  -7   8         50.22         48.78         1.11 o                         
  -1  -7   8         31.15         30.08         1.05 o                         
  -5  -6   8        113.66        126.09         4.96 o                         
  -4  -6   8        129.71        141.65         2.52 o                         
  -3  -6   8          0.25          0.90         0.57 o                         
  -2  -6   8         32.39         33.03         1.45 o                         
  -1  -6   8        134.75        141.85         3.39 o                         
  -6  -5   8         11.04          9.80         1.13 o                         
  -5  -5   8         17.34         18.10         1.96 o                         
  -4  -5   8        126.44        132.50         3.56 o                         
  -3  -5   8        304.54        316.09         5.89 o                         
  -2  -5   8        107.94         97.33         2.13 o                         
  -1  -5   8         76.70         74.33         1.89 o                         
   0  -5   8          0.42          0.54         0.42 o                         
  -6  -4   8        317.84        325.44         5.70 o                         
  -5  -4   8        152.46        147.48         3.41 o                         
  -4  -4   8         90.38         83.97         2.08 o                         
  -3  -4   8        124.77        129.56         4.53 o                         
  -2  -4   8         36.74         40.90         1.18 o                         
  -1  -4   8         74.56         79.15         1.60 o                         
   0  -4   8        131.09        131.54         2.65 o                         
   1  -4   8         98.42        103.95         2.97 o                         
  -6  -3   8          0.82          1.13         0.22 o                         
  -5  -3   8          9.09          8.87         0.68 o                         
  -4  -3   8          0.46          0.84         0.30 o                         
  -3  -3   8         24.66         20.51         1.21 o                         
  -2  -3   8         49.84         58.00         1.45 o                         
  -1  -3   8         68.64         64.05         1.76 o                         
   0  -3   8        213.90        196.35         3.45 o                         
   1  -3   8        354.39        353.69         5.64 o                         
   2  -3   8          2.76          3.28         0.57 o                         
   3  -3   8         15.42         17.38         1.86 o                         
   4  -3   8         58.02         58.14         1.81 o                         
   5  -3   8         54.69         58.78         1.69 o                         
   6  -3   8         19.21         18.28         0.72 o                         
  -6  -2   8          1.20          0.80         0.24 o                         
  -5  -2   8         38.61         37.51         1.16 o                         
  -4  -2   8        186.29        189.92         4.83 o                         
  -3  -2   8        120.19        114.23         1.88 o                         
  -2  -2   8          1.25          1.45         0.38 o                         
  -1  -2   8        387.61        359.41         5.38 o                         
   0  -2   8         38.48         42.04         1.32 o                         
   1  -2   8        124.61        128.81         3.84 o                         
   2  -2   8        142.25        124.03         6.19 o                         
   3  -2   8        488.86        457.77         6.48 o                         
   4  -2   8        111.63        102.32         2.17 o                         
   5  -2   8         53.94         52.44         1.37 o                         
   6  -2   8         27.20         25.84         0.93 o                         
   7  -2   8        400.17        356.73        13.80 o                         
  -6  -1   8         37.38         40.19         1.15 o                         
  -5  -1   8          3.76          4.05         0.42 o                         
  -4  -1   8        173.14        165.64         3.51 o                         
  -3  -1   8        318.70        321.39         4.87 o                         
  -2  -1   8        159.37        156.46         2.44 o                         
  -1  -1   8        444.82        463.60         6.64 o                         
   0  -1   8        248.66        235.71         4.81 o                         
   2  -1   8        128.42        120.91         2.79 o                         
   3  -1   8         31.63         32.79         1.65 o                         
   4  -1   8         22.34         19.80         0.78 o                         
   5  -1   8         57.76         54.03         1.69 o                         
   6  -1   8        134.96        133.83         2.62 o                         
   7  -1   8         31.89         32.38         0.94 o                         
  -6   0   8         50.03         48.34         2.28 o                         
  -5   0   8        139.92        144.79         2.64 o                         
  -4   0   8         11.59         12.85         1.78 o                         
  -3   0   8        666.35        655.01         6.67 o                         
  -2   0   8        674.89        633.30         8.67 o                         
  -1   0   8         14.63         13.96         0.89 o                         
   0   0   8       1796.83       1764.92        28.81 o                         
   1   0   8          0.45          0.84         0.41 o                         
   2   0   8         63.54         66.89         3.12 o                         
   3   0   8          4.46          6.17         1.05 o                         
   4   0   8          5.16          9.95         0.64 o                         
   5   0   8          1.23          2.00         0.30 o                         
   6   0   8        247.01        236.80         3.52 o                         
   7   0   8         12.06         13.72         0.60 o                         
   8   0   8        289.33        276.79         4.18 o                         
  -5   1   8         16.85         16.68         1.09 o                         
  -4   1   8        695.34        694.16         8.97 o                         
  -3   1   8        330.73        320.21         4.09 o                         
  -2   1   8          1.54          2.20         0.29 o                         
  -1   1   8        176.20        180.57         3.48 o                         
   0   1   8         21.18         22.72         1.08 o                         
   1   1   8        877.72        871.21        17.71 o                         
   2   1   8        596.55        646.63        13.43 o                         
   3   1   8          8.05         11.00         1.73 o                         
   4   1   8         33.32         31.06         2.11 o                         
   5   1   8          5.10          6.91         0.43 o                         
   6   1   8         48.86         51.54         1.22 o                         
   7   1   8         13.84         14.81         0.63 o                         
   8   1   8         49.59         51.43         1.65 o                         
  -5   2   8          1.77          2.12         0.32 o                         
  -4   2   8          8.21         10.11         0.48 o                         
  -3   2   8         71.02         62.59         1.31 o                         
  -2   2   8        640.55        595.57         6.45 o                         
  -1   2   8          5.00          3.78         0.33 o                         
   0   2   8          1.31          1.14         0.25 o                         
   1   2   8         16.21         17.43         0.70 o                         
   2   2   8         48.88         44.52         1.75 o                         
   3   2   8        586.13        561.73        11.74 o                         
   4   2   8       1031.85       1016.42        21.44 o                         
   5   2   8         36.55         35.00         1.00 o                         
   6   2   8        121.24        106.86         1.69 o                         
   7   2   8        111.45        111.28         2.08 o                         
   8   2   8         21.90         23.10         0.81 o                         
   9   2   8        140.14        116.64         4.59 o                         
  -4   3   8         42.21         39.26         0.84 o                         
  -3   3   8        232.42        219.10         3.07 o                         
  -2   3   8          0.22          0.56         0.21 o                         
  -1   3   8         38.08         36.71         0.80 o                         
   0   3   8         85.07         86.42         1.27 o                         
   1   3   8          2.90          2.15         0.40 o                         
   2   3   8         24.30         22.40         0.83 o                         
   3   3   8        245.13        275.06         4.84 o                         
   4   3   8         44.39         44.45         1.44 o                         
   5   3   8        444.55        441.02         6.14 o                         
   6   3   8       1175.00       1109.59        12.95 o                         
   7   3   8         41.91         40.65         0.98 o                         
   8   3   8        390.89        404.10         5.28 o                         
   9   3   8        113.21        113.86         3.85 o                         
  -3   4   8        169.77        156.55         2.73 o                         
  -2   4   8         82.28         81.74         1.49 o                         
  -1   4   8         78.48         67.47         1.57 o                         
   0   4   8          9.87         12.14         0.52 o                         
   1   4   8          0.13          0.86         0.24 o                         
   2   4   8         23.52         23.51         0.62 o                         
   3   4   8        256.33        272.81         2.93 o                         
   4   4   8          6.30          6.83         0.40 o                         
   5   4   8        528.67        494.33         6.14 o                         
   6   4   8         49.46         50.21         1.15 o                         
   7   4   8         15.10         15.95         0.64 o                         
   8   4   8        107.54        104.22         1.70 o                         
   9   4   8         33.46         39.06         0.98 o                         
  -2   5   8        312.92        302.67         4.14 o                         
  -1   5   8        233.34        224.11         3.87 o                         
   0   5   8         71.16         75.30         1.62 o                         
   1   5   8         11.07          9.80         0.44 o                         
   2   5   8        170.79        178.92         2.26 o                         
   3   5   8          3.80          4.15         0.35 o                         
   4   5   8         61.28         54.85         0.89 o                         
   5   5   8         16.01         18.79         0.61 o                         
   6   5   8         97.88         88.41         1.51 o                         
   7   5   8        175.34        179.89         2.66 o                         
   8   5   8          0.81          1.23         0.26 o                         
   9   5   8          8.57          9.66         0.66 o                         
  -1   6   8         10.81          9.69         0.58 o                         
   0   6   8        314.40        306.66         4.40 o                         
   1   6   8        157.69        162.84         2.75 o                         
   2   6   8        400.74        402.97         5.93 o                         
   3   6   8        373.47        371.11         4.04 o                         
   4   6   8        211.72        200.43         2.62 o                         
   5   6   8         58.91         55.63         1.05 o                         
   6   6   8        167.27        165.76         3.22 o                         
   7   6   8         15.12         15.87         0.67 o                         
   8   6   8         30.13         31.71         0.99 o                         
   0   7   8        102.94         97.55         3.08 o                         
   1   7   8         27.54         27.66         0.70 o                         
   2   7   8         25.89         28.36         0.84 o                         
   3   7   8        153.82        156.48         2.37 o                         
   4   7   8         10.11         10.00         0.54 o                         
   5   7   8        137.97        143.96         2.93 o                         
   6   7   8         41.50         44.29         1.17 o                         
   7   7   8          0.33          0.74         0.39 o                         
   8   7   8         14.60         14.66         0.68 o                         
   2   8   8        153.31        144.36         9.59 o                         
   3   8   8        106.33        107.70         1.98 o                         
   4   8   8          9.79         10.43         0.57 o                         
   5   8   8        160.38        163.50         2.88 o                         
   6   8   8         15.69         16.43         0.92 o                         
   7   8   8         86.22         80.16         2.03 o                         
  -3  -7   9          7.32          5.86         0.34 o                         
  -2  -7   9         51.57         54.06         1.14 o                         
  -4  -6   9         27.33         26.61         1.31 o                         
  -3  -6   9         12.88         17.43         0.73 o                         
  -2  -6   9         30.53         34.46         1.80 o                         
  -1  -6   9          0.51          0.32         0.43 o                         
  -5  -5   9         10.68         12.65         0.96 o                         
  -4  -5   9         41.09         50.54         1.45 o                         
  -3  -5   9         74.24         79.93         2.03 o                         
  -2  -5   9         67.50         70.14         2.00 o                         
  -1  -5   9         43.96         45.99         1.64 o                         
   0  -5   9         82.19         79.28         2.06 o                         
  -6  -4   9        129.89        116.26         3.76 o                         
  -5  -4   9          4.41          2.71         0.75 o                         
  -4  -4   9          5.56          4.10         1.09 o                         
  -3  -4   9          3.39          3.04         0.99 o                         
  -2  -4   9         19.04         14.51         1.39 o                         
  -1  -4   9        224.17        222.36         4.00 o                         
   0  -4   9        346.00        343.60         5.55 o                         
   1  -4   9        375.11        385.99         7.84 o                         
   2  -4   9        391.93        365.80         9.04 o                         
  -6  -3   9          2.73          3.91         0.68 o                         
  -5  -3   9         49.43         52.63         2.18 o                         
  -4  -3   9         80.08         73.77         4.29 o                         
  -3  -3   9         47.77         45.09         2.40 o                         
  -2  -3   9         10.69          9.33         0.86 o                         
  -1  -3   9         29.77         30.32         0.94 o                         
   0  -3   9         52.06         53.97         1.57 o                         
   1  -3   9        116.57        111.31         1.83 o                         
   2  -3   9        159.48        164.05         2.82 o                         
   3  -3   9        201.04        201.30         4.16 o                         
   4  -3   9         37.96         36.97         1.05 o                         
   5  -3   9         11.23         14.17         0.68 o                         
  -6  -2   9         17.89         20.15         0.83 o                         
  -5  -2   9         26.62         27.91         0.84 o                         
  -4  -2   9          5.77          5.28         0.78 o                         
  -3  -2   9         61.44         65.70         1.58 o                         
  -2  -2   9         79.51         73.60         1.21 o                         
  -1  -2   9          0.43          1.06         0.31 o                         
   0  -2   9          2.69          7.06         0.82 o                         
   1  -2   9        407.94        373.54         4.75 o                         
   2  -2   9         71.73         66.81         1.50 o                         
   3  -2   9        329.63        308.45         4.65 o                         
   4  -2   9        386.87        390.27         6.22 o                         
   5  -2   9          2.40          2.38         0.34 o                         
   6  -2   9        121.56        113.55         6.08 o                         
  -5  -1   9          0.94          0.75         0.26 o                         
  -4  -1   9        225.55        231.01         3.91 o                         
  -3  -1   9        405.00        402.90         5.36 o                         
  -2  -1   9        234.64        224.22         3.74 o                         
  -1  -1   9        173.15        167.76         2.16 o                         
   0  -1   9        568.11        576.88        10.96 o                         
   1  -1   9         43.20         36.15         1.42 o                         
   2  -1   9         60.71         61.19         1.29 o                         
   3  -1   9       1392.64       1241.04        20.62 o                         
   4  -1   9        478.59        450.85         6.47 o                         
   5  -1   9         75.13         76.29         1.64 o                         
   6  -1   9        117.43        121.12         2.39 o                         
   7  -1   9         12.10         11.75         0.73 o                         
  -5   0   9          0.26          0.61         0.33 o                         
  -4   0   9         31.47         30.68         1.10 o                         
  -3   0   9        316.79        305.67         4.93 o                         
  -2   0   9        389.02        381.78         5.55 o                         
  -1   0   9        683.91        675.40         8.77 o                         
   0   0   9        122.77        116.82         2.96 o                         
   1   0   9         41.72         34.40         1.65 o                         
   2   0   9         41.52         41.78         2.37 o                         
   3   0   9        315.23        287.90         4.39 o                         
   4   0   9        182.84        176.12         3.01 o                         
   5   0   9        737.76        699.68        11.13 o                         
   6   0   9         74.78         75.73         1.65 o                         
   7   0   9         69.41         75.75         1.29 o                         
  -5   1   9          1.56          2.31         0.31 o                         
  -4   1   9        416.65        404.36         6.16 o                         
  -3   1   9         62.59         63.19         1.37 o                         
  -2   1   9        394.90        373.25         4.02 o                         
  -1   1   9        778.80        743.72         7.95 o                         
   0   1   9        501.74        491.52         8.43 o                         
   1   1   9        626.39        608.69        10.81 o                         
   2   1   9          2.81          3.32         0.64 o                         
   3   1   9        275.87        263.50         6.30 o                         
   4   1   9        116.74        111.72         3.69 o                         
   5   1   9          9.15          9.80         0.85 o                         
   6   1   9         93.86         89.09         2.28 o                         
   7   1   9         69.42         73.07         1.30 o                         
   8   1   9        172.28        173.77         2.79 o                         
  -4   2   9         73.49         72.12         2.20 o                         
  -3   2   9        321.53        324.05         6.84 o                         
  -2   2   9        704.13        693.26         8.06 o                         
  -1   2   9         94.60         96.93         1.33 o                         
   0   2   9       1968.01       1871.89        16.87 o                         
   1   2   9        214.16        204.56         3.33 o                         
   2   2   9        690.79        644.58         8.55 o                         
   3   2   9         42.50         41.12         1.24 o                         
   4   2   9         17.63         19.31         0.76 o                         
   5   2   9        537.08        515.44         7.14 o                         
   6   2   9        167.23        172.24         3.24 o                         
   7   2   9         15.56         15.61         0.73 o                         
   8   2   9         78.80         76.81         1.28 o                         
  -4   3   9         34.42         34.29         1.20 o                         
  -3   3   9         70.96         71.18         1.54 o                         
  -2   3   9         52.48         54.81         1.07 o                         
  -1   3   9        191.69        182.66         2.90 o                         
   0   3   9        216.88        206.21         2.48 o                         
   1   3   9          4.17          4.85         0.43 o                         
   2   3   9        405.27        411.13         4.33 o                         
   3   3   9         80.56         81.76         1.95 o                         
   4   3   9         65.99         68.13         1.43 o                         
   5   3   9          9.30          7.84         0.68 o                         
   6   3   9        260.70        266.68         4.55 o                         
   7   3   9          2.18          2.21         0.28 o                         
   8   3   9         85.82         84.28         1.76 o                         
  -3   4   9         22.76         19.09         0.66 o                         
  -2   4   9        160.95        178.37         3.16 o                         
  -1   4   9         11.80         10.36         0.54 o                         
   0   4   9        282.69        260.17         3.48 o                         
   1   4   9         59.90         53.53         0.87 o                         
   2   4   9          1.07          2.01         0.28 o                         
   3   4   9          1.16          1.48         0.29 o                         
   4   4   9         24.33         19.60         0.66 o                         
   5   4   9          1.51          2.61         0.62 o                         
   6   4   9        212.72        219.12         3.08 o                         
   7   4   9         60.86         57.34         1.14 o                         
   8   4   9          0.29          0.64         0.25 o                         
   9   4   9        106.13         90.55         3.16 o                         
  -2   5   9         12.59         14.89         0.98 o                         
  -1   5   9         45.76         40.89         1.11 o                         
   0   5   9         10.71         11.42         0.58 o                         
   1   5   9         87.72         86.20         1.49 o                         
   2   5   9          0.47          0.75         0.22 o                         
   3   5   9        212.43        205.07         3.00 o                         
   4   5   9          0.47          1.16         0.27 o                         
   5   5   9         45.47         43.31         0.95 o                         
   6   5   9         82.95         86.70         1.62 o                         
   7   5   9         61.56         65.03         1.27 o                         
   8   5   9          5.87          5.63         0.40 o                         
  -1   6   9        196.92        189.42         4.93 o                         
   0   6   9          2.61          3.95         0.48 o                         
   1   6   9          0.06          0.32         0.21 o                         
   2   6   9        324.61        332.85         5.42 o                         
   3   6   9        423.94        408.88         5.13 o                         
   4   6   9         42.94         45.90         1.33 o                         
   5   6   9          6.72          7.18         0.56 o                         
   6   6   9        110.87        105.96         2.22 o                         
   7   6   9         99.54         92.67         1.66 o                         
   8   6   9        172.88        179.39         3.10 o                         
   1   7   9         12.45         11.28         0.75 o                         
   2   7   9          0.98          0.71         0.27 o                         
   3   7   9         24.58         24.96         0.91 o                         
   4   7   9        163.73        167.34         2.76 o                         
   5   7   9        129.19        146.40         3.67 o                         
   6   7   9         32.14         23.42         1.27 o                         
   7   7   9         89.49         89.28         2.87 o                         
   8   7   9          9.19         10.68         0.83 o                         
   4   8   9        157.21        165.39         3.29 o                         
   5   8   9          0.69          1.14         0.29 o                         
   6   8   9        413.95        407.90         7.59 o                         
  -3  -6  10         20.10         20.48         1.45 o                         
  -2  -6  10          2.02          3.40         0.37 o                         
  -1  -6  10         12.27         13.46         0.49 o                         
  -4  -5  10         93.13         94.70         3.29 o                         
  -3  -5  10        234.63        218.52         3.70 o                         
  -2  -5  10          5.27          5.25         0.68 o                         
  -1  -5  10         37.03         39.56         1.29 o                         
   0  -5  10         76.68         86.50         2.09 o                         
  -4  -4  10          0.79          0.97         0.74 o                         
  -3  -4  10          0.21          0.85         0.46 o                         
  -2  -4  10         16.65         18.91         1.20 o                         
  -1  -4  10        130.53        122.51         2.60 o                         
   0  -4  10         71.55         67.53         1.68 o                         
   1  -4  10        115.44        115.23         2.30 o                         
   2  -4  10         93.37         91.99         1.84 o                         
  -5  -3  10         22.23         27.13         2.93 o                         
  -4  -3  10         57.76         52.14         2.28 o                         
  -3  -3  10          2.79          5.08         0.77 o                         
  -2  -3  10        220.83        203.50         4.88 o                         
  -1  -3  10        440.11        409.48         6.03 o                         
   0  -3  10        134.23        137.74         2.49 o                         
   1  -3  10        110.69        111.04         2.72 o                         
   2  -3  10         43.14         45.58         1.17 o                         
   3  -3  10        862.77        870.25        11.58 o                         
   4  -3  10        361.01        349.03         5.46 o                         
   5  -3  10         14.75         13.25         0.86 o                         
  -5  -2  10          0.39          1.09         0.37 o                         
  -4  -2  10         11.30          8.83         0.51 o                         
  -3  -2  10          1.35          2.25         0.73 o                         
  -2  -2  10         25.44         19.42         1.00 o                         
  -1  -2  10        150.32        147.14         2.31 o                         
   0  -2  10        355.81        308.34         4.04 o                         
   1  -2  10        134.68        125.42         2.58 o                         
   2  -2  10        277.25        267.88         4.19 o                         
   3  -2  10          0.60          1.45         0.29 o                         
   4  -2  10        120.53        117.69         2.16 o                         
   5  -2  10        173.50        175.02         3.42 o                         
   6  -2  10         31.94         31.39         1.02 o                         
  -5  -1  10          2.08          2.51         0.35 o                         
  -4  -1  10        339.38        339.90         5.73 o                         
  -3  -1  10        106.12        106.39         2.16 o                         
  -2  -1  10          7.75          7.73         0.62 o                         
  -1  -1  10        119.83        118.83         1.96 o                         
   0  -1  10        601.73        554.76         6.62 o                         
   1  -1  10         36.58         41.29         1.29 o                         
   2  -1  10        165.48        153.55         2.47 o                         
   3  -1  10         26.61         24.36         0.86 o                         
   4  -1  10        115.70        115.52         2.19 o                         
   5  -1  10         30.36         29.90         0.92 o                         
   6  -1  10         11.68         11.66         0.59 o                         
   7  -1  10         48.12         45.44         1.31 o                         
  -5   0  10         97.04        101.17         2.35 o                         
  -4   0  10         29.50         31.72         1.06 o                         
  -3   0  10        151.36        159.37         3.01 o                         
  -2   0  10        251.51        254.69         3.41 o                         
  -1   0  10         28.41         31.85         0.95 o                         
   0   0  10        745.63        715.94         8.25 o                         
   1   0  10         88.09         96.43         2.94 o                         
   2   0  10         12.99         12.79         0.76 o                         
   3   0  10        437.11        416.69         6.05 o                         
   4   0  10        137.66        130.70         2.42 o                         
   5   0  10        288.21        288.60         4.45 o                         
   6   0  10        116.58        121.97         2.21 o                         
   7   0  10         10.32         11.00         0.47 o                         
  -4   1  10         46.43         52.25         2.18 o                         
  -3   1  10         89.72         85.47         1.89 o                         
  -2   1  10         11.56         11.65         0.74 o                         
  -1   1  10        723.72        707.16         8.01 o                         
   0   1  10        645.67        618.52         7.34 o                         
   1   1  10         40.93         37.72         0.94 o                         
   2   1  10        208.46        206.66         2.81 o                         
   3   1  10         66.87         64.32         2.71 o                         
   4   1  10          1.30          3.11         1.25 o                         
   5   1  10        370.45        365.46         5.95 o                         
   6   1  10        248.64        257.45         4.56 o                         
   7   1  10          2.10          2.85         0.29 o                         
   8   1  10        107.14        103.91         2.45 o                         
  -4   2  10        196.27        191.84         5.41 o                         
  -3   2  10        179.47        184.21         3.79 o                         
  -2   2  10        110.70        109.78         2.34 o                         
  -1   2  10        163.03        160.17         1.99 o                         
   0   2  10         10.04         11.54         0.70 o                         
   1   2  10        475.18        441.06         5.43 o                         
   2   2  10        396.02        394.51         4.92 o                         
   3   2  10          9.10          8.62         0.52 o                         
   4   2  10        141.77        125.58         2.43 o                         
   5   2  10        212.18        215.16         3.56 o                         
   6   2  10         38.65         40.51         1.44 o                         
   7   2  10        515.26        523.49         7.70 o                         
   8   2  10         47.70         47.57         0.96 o                         
  -3   3  10         45.17         43.68         3.46 o                         
  -2   3  10         59.41         55.71         1.31 o                         
  -1   3  10         77.13         79.02         1.77 o                         
   0   3  10         54.45         57.34         1.07 o                         
   1   3  10        532.90        525.52         5.47 o                         
   2   3  10         73.95         69.70         1.32 o                         
   3   3  10        131.68        136.78         2.16 o                         
   4   3  10          5.87          6.14         0.85 o                         
   5   3  10         15.63         16.24         0.81 o                         
   6   3  10         26.17         27.04         1.23 o                         
   7   3  10         86.30         88.03         1.93 o                         
   8   3  10         32.12         32.18         0.77 o                         
  -2   4  10        121.22        117.34         2.46 o                         
  -1   4  10          4.25          3.81         0.49 o                         
   0   4  10         97.26         94.47         2.20 o                         
   1   4  10          0.61          0.39         0.27 o                         
   2   4  10        321.36        299.31         4.11 o                         
   3   4  10        481.14        463.81         5.51 o                         
   4   4  10         18.33         20.72         0.74 o                         
   5   4  10        108.58        113.53         1.93 o                         
   6   4  10        106.42        108.72         1.96 o                         
   7   4  10         36.15         39.68         0.83 o                         
   8   4  10         61.70         65.78         1.30 o                         
  -1   5  10         57.98         62.39         1.57 o                         
   0   5  10         90.28         93.90         2.19 o                         
   1   5  10         57.51         56.67         1.92 o                         
   2   5  10        329.23        327.20         5.25 o                         
   3   5  10         11.61         14.20         1.21 o                         
   4   5  10         20.16         19.20         0.69 o                         
   5   5  10         26.10         29.58         0.96 o                         
   6   5  10         57.79         62.91         1.27 o                         
   7   5  10         82.81         84.99         1.41 o                         
   8   5  10         32.35         33.78         0.95 o                         
   0   6  10          0.32          0.49         0.21 o                         
   1   6  10          9.39          7.40         0.49 o                         
   2   6  10          0.88          0.90         0.34 o                         
   3   6  10         34.71         36.46         1.04 o                         
   4   6  10         11.49         10.90         0.98 o                         
   5   6  10          1.81          1.57         0.49 o                         
   6   6  10          2.63          2.20         0.40 o                         
   7   6  10         13.84         12.43         0.60 o                         
   2   7  10          7.55          8.27         0.68 o                         
   3   7  10         21.26         23.24         1.43 o                         
   4   7  10        103.23        117.54         3.99 o                         
   5   7  10        129.72        136.80         4.59 o                         
   6   7  10         78.44         77.65         1.75 o                         
   7   7  10         36.98         33.62         2.41 o                         
  -3  -5  11         19.83         18.88         0.62 o                         
  -2  -5  11         33.99         31.90         1.32 o                         
  -1  -5  11         38.13         36.19         1.10 o                         
   0  -5  11         18.73         23.24         1.68 o                         
  -3  -4  11         77.46         77.85         1.73 o                         
  -2  -4  11          8.60          9.12         0.70 o                         
  -1  -4  11         10.50          9.20         0.78 o                         
   0  -4  11         26.28         27.72         1.14 o                         
   1  -4  11         62.36         66.36         1.56 o                         
   2  -4  11          2.14          2.63         0.48 o                         
  -4  -3  11         42.05         50.46         2.41 o                         
  -3  -3  11         85.34         92.68         2.41 o                         
  -2  -3  11         40.28         43.38         1.36 o                         
  -1  -3  11         38.04         34.85         1.18 o                         
   0  -3  11        283.75        265.21         4.13 o                         
   1  -3  11         94.92         95.35         1.92 o                         
   2  -3  11        236.33        245.34         4.63 o                         
   3  -3  11        354.24        359.57         6.19 o                         
   4  -3  11         95.18         85.03         2.41 o                         
  -4  -2  11         32.87         32.74         1.36 o                         
  -3  -2  11          9.68         14.20         1.14 o                         
  -2  -2  11          4.04          4.25         0.70 o                         
  -1  -2  11        497.34        469.95         6.36 o                         
   0  -2  11        213.44        222.69         4.00 o                         
   1  -2  11         30.99         27.31         0.87 o                         
   2  -2  11        209.14        215.81         4.30 o                         
   3  -2  11         64.04         64.60         1.46 o                         
   4  -2  11        182.41        192.06         3.06 o                         
   5  -2  11         62.74         67.81         1.43 o                         
  -4  -1  11         46.26         46.53         1.61 o                         
  -3  -1  11         32.84         29.87         0.94 o                         
  -2  -1  11          8.66         10.73         0.60 o                         
  -1  -1  11         58.31         57.09         1.60 o                         
   0  -1  11          6.85          5.64         0.63 o                         
   1  -1  11        449.45        414.97        10.05 o                         
   2  -1  11          0.64          0.55         0.29 o                         
   3  -1  11        226.10        221.08         3.62 o                         
   4  -1  11         29.22         28.61         0.92 o                         
   5  -1  11          7.21          8.78         0.71 o                         
   6  -1  11         47.31         46.66         1.11 o                         
  -4   0  11         27.62         29.55         0.76 o                         
  -3   0  11        136.37        140.08         2.54 o                         
  -2   0  11        227.86        224.36         3.75 o                         
  -1   0  11         13.03         15.64         1.01 o                         
   0   0  11        579.34        565.43         7.62 o                         
   1   0  11         63.00         61.80         1.44 o                         
   2   0  11        109.61        101.88         2.96 o                         
   3   0  11        133.53        128.62         3.00 o                         
   4   0  11         40.41         40.17         1.38 o                         
   5   0  11          2.00          1.73         0.33 o                         
   6   0  11          0.80          1.01         0.21 o                         
   7   0  11         30.89         27.37         3.14 o                         
  -3   1  11        181.08        181.33         5.30 o                         
  -2   1  11          0.25          0.35         0.32 o                         
  -1   1  11        272.65        280.88         3.63 o                         
   0   1  11        148.62        146.16         2.46 o                         
   1   1  11        262.77        254.11         4.11 o                         
   2   1  11        583.44        551.73         7.83 o                         
   3   1  11          2.37          2.62         0.41 o                         
   4   1  11        125.97        121.41         2.60 o                         
   5   1  11         33.78         33.17         1.15 o                         
   6   1  11        146.24        155.72         2.45 o                         
   7   1  11          8.95          8.63         0.40 o                         
  -3   2  11         18.60         16.39         0.68 o                         
  -2   2  11         62.72         63.24         2.23 o                         
  -1   2  11          0.63          0.75         0.23 o                         
   0   2  11         14.30         13.72         0.66 o                         
   1   2  11          0.63          1.11         0.34 o                         
   2   2  11          6.78          6.88         0.58 o                         
   3   2  11        155.78        148.66         2.47 o                         
   4   2  11        144.61        149.56         2.49 o                         
   5   2  11          2.31          1.90         0.40 o                         
   6   2  11         25.69         29.44         1.04 o                         
   7   2  11         82.54         86.75         1.71 o                         
  -2   3  11        121.52        121.52         6.96 o                         
  -1   3  11          0.07          0.22         0.62 o                         
   0   3  11         62.98         57.12         1.09 o                         
   1   3  11         33.42         32.16         0.93 o                         
   2   3  11         23.54         22.19         0.82 o                         
   3   3  11          2.54          3.27         0.41 o                         
   4   3  11          0.65          1.06         0.31 o                         
   5   3  11         62.72         60.63         1.85 o                         
   6   3  11        365.19        377.51         7.35 o                         
   7   3  11         25.19         24.78         1.07 o                         
   8   3  11         63.92         64.66         1.48 o                         
  -1   4  11          5.56          4.70         0.56 o                         
   0   4  11         10.86         11.63         0.66 o                         
   1   4  11         16.56         16.22         0.77 o                         
   2   4  11         93.73         92.48         1.65 o                         
   3   4  11          7.66          5.90         0.50 o                         
   4   4  11        100.62        104.87         1.89 o                         
   5   4  11          7.22          8.07         0.58 o                         
   6   4  11        167.71        179.50         2.50 o                         
   7   4  11        138.02        144.19         2.78 o                         
   8   4  11         57.23         54.69         1.95 o                         
   0   5  11         56.96         53.85         2.18 o                         
   1   5  11          0.19          0.23         0.53 o                         
   2   5  11         92.36        101.56         2.59 o                         
   3   5  11         15.55         16.08         0.79 o                         
   4   5  11          3.40          4.06         0.52 o                         
   5   5  11        122.01        126.58         2.11 o                         
   6   5  11        115.92        121.90         2.03 o                         
   7   5  11         37.95         38.74         1.47 o                         
   1   6  11         70.84         71.07         2.41 o                         
   2   6  11         30.29         27.90         1.58 o                         
   3   6  11          0.32          0.83         0.68 o                         
   4   6  11          5.37          6.09         1.13 o                         
   5   6  11         73.94         75.04         1.96 o                         
   6   6  11         50.61         53.24         1.46 o                         
   7   6  11        104.82         98.68         9.44 o                         
   3   7  11        212.82        206.88         5.57 o                         
   4   7  11          0.09          0.70         0.45 o                         
   5   7  11         81.73         73.72         4.55 o                         
   6   7  11         92.87         81.60         2.56 o                         
  -2  -4  12         44.13         42.68         1.69 o                         
  -1  -4  12         65.64         71.33         2.06 o                         
   0  -4  12        112.94        109.77         2.11 o                         
   1  -4  12          1.10          0.99         0.35 o                         
  -3  -3  12         35.97         30.08         3.80 o                         
  -2  -3  12          0.82          1.07         0.41 o                         
  -1  -3  12         14.48         18.19         0.86 o                         
   0  -3  12         39.25         41.34         1.18 o                         
   1  -3  12          9.93          9.11         0.57 o                         
   2  -3  12         51.92         46.72         1.11 o                         
   3  -3  12         14.36         12.86         0.49 o                         
  -3  -2  12          1.26          1.65         0.83 o                         
  -2  -2  12          8.85         11.94         0.97 o                         
  -1  -2  12         78.15         88.90         2.11 o                         
   0  -2  12         95.44         90.42         1.65 o                         
   1  -2  12         73.72         80.50         1.58 o                         
   2  -2  12         40.59         45.92         1.10 o                         
   3  -2  12         31.88         35.18         1.10 o                         
   4  -2  12        140.93        146.47         4.98 o                         
   5  -2  12          0.02          0.23         0.38 o                         
  -3  -1  12          1.79          2.17         0.49 o                         
  -2  -1  12          3.40          6.41         0.67 o                         
  -1  -1  12        294.35        292.04         5.22 o                         
   0  -1  12        130.78        135.89         2.57 o                         
   1  -1  12         26.12         19.41         1.01 o                         
   2  -1  12         47.31         46.40         1.54 o                         
   3  -1  12        482.33        484.22         8.17 o                         
   4  -1  12         34.19         35.95         0.99 o                         
   5  -1  12         40.84         44.08         1.05 o                         
  -3   0  12         48.62         45.06         1.62 o                         
  -2   0  12          6.32          6.60         0.35 o                         
  -1   0  12          0.49          1.60         0.35 o                         
   0   0  12        165.73        161.27         3.57 o                         
   1   0  12          0.11          1.02         0.39 o                         
   2   0  12          9.55         13.80         0.99 o                         
   3   0  12         43.26         38.71         1.29 o                         
   4   0  12         14.94         15.23         0.64 o                         
   5   0  12        156.12        155.03         2.25 o                         
   6   0  12        101.43        103.89         2.45 o                         
  -3   1  12          0.47         -0.08         0.45 o                         
  -2   1  12          1.46          1.39         0.29 o                         
  -1   1  12        101.06        103.84         1.65 o                         
   0   1  12          2.43          2.85         0.37 o                         
   1   1  12        160.74        162.12         2.52 o                         
   2   1  12         76.37         86.58         1.91 o                         
   3   1  12        243.16        235.10         4.71 o                         
   4   1  12         16.66         17.12         0.83 o                         
   5   1  12          1.64          1.75         0.32 o                         
   6   1  12          5.08          5.59         0.37 o                         
   7   1  12          1.05          1.35         0.45 o                         
  -2   2  12         81.94         77.08         1.55 o                         
  -1   2  12         38.84         40.90         1.11 o                         
   0   2  12        111.68        116.13         1.83 o                         
   1   2  12        261.79        274.08         3.72 o                         
   2   2  12          2.54          3.26         0.43 o                         
   3   2  12        116.37        120.73         2.37 o                         
   4   2  12         41.52         43.83         1.44 o                         
   5   2  12         92.05         91.92         1.67 o                         
   6   2  12         28.09         28.99         1.01 o                         
   7   2  12         49.08         47.80         2.27 o                         
  -1   3  12         15.14         17.22         1.39 o                         
   0   3  12        246.52        241.07         5.37 o                         
   1   3  12        175.63        181.70         2.52 o                         
   2   3  12        191.33        193.81         2.91 o                         
   3   3  12         99.42        102.84         1.77 o                         
   4   3  12         46.06         46.53         1.08 o                         
   5   3  12        162.15        171.22         2.88 o                         
   6   3  12        330.59        339.76        10.34 o                         
   7   3  12         54.55         54.38         1.78 o                         
   0   4  12          0.82          0.68         0.38 o                         
   1   4  12         11.53         15.37         1.35 o                         
   2   4  12        192.98        207.49         3.68 o                         
   3   4  12        254.05        265.12         3.91 o                         
   4   4  12         15.99         16.51         0.69 o                         
   5   4  12          9.99         11.95         0.55 o                         
   6   4  12          0.77          0.92         0.27 o                         
   7   4  12          2.26          1.93         0.27 o                         
   1   5  12          9.81          7.90         0.94 o                         
   2   5  12         40.80         45.05         2.11 o                         
   3   5  12        185.33        193.76         4.81 o                         
   4   5  12          3.72          4.86         0.47 o                         
   5   5  12         10.22         11.37         0.56 o                         
   6   5  12          5.22          5.61         0.50 o                         
   2   6  12        172.81        170.71         4.81 o                         
   3   6  12         91.25        104.14         4.74 o                         
   4   6  12        289.26        306.98         8.20 o                         
   5   6  12        137.05        126.04         3.68 o                         
   6   6  12        129.52        128.97         3.38 o                         
  -1  -3  13         47.82         40.91         1.06 o                         
   0  -3  13         24.09         25.35         1.11 o                         
   1  -3  13         34.35         37.50         0.96 o                         
   2  -3  13        113.05        133.12         2.60 o                         
  -1  -2  13         14.46         15.49         0.68 o                         
   0  -2  13         34.94         39.27         1.36 o                         
   1  -2  13        151.54        139.24         2.44 o                         
   2  -2  13          5.37          4.87         0.40 o                         
   3  -2  13        114.13        113.97         1.91 o                         
   4  -2  13         66.42         68.21         1.68 o                         
  -2  -1  13         51.71         54.07         2.86 o                         
  -1  -1  13         60.86         66.18         1.52 o                         
   0  -1  13        267.08        257.06         4.39 o                         
   1  -1  13         18.16         16.28         0.69 o                         
   2  -1  13         26.47         33.51         0.95 o                         
   3  -1  13        140.86        149.33         2.19 o                         
   4  -1  13         37.27         40.84         1.57 o                         
   5  -1  13         23.94         27.27         1.47 o                         
  -2   0  13         87.87         90.47        13.20 o                         
  -1   0  13         31.53         37.37         1.50 o                         
   0   0  13          2.40          2.74         0.91 o                         
   1   0  13          1.55          4.24         0.50 o                         
   2   0  13         30.42         30.95         0.94 o                         
   3   0  13         36.75         40.04         1.17 o                         
   4   0  13         84.71         88.67         2.19 o                         
   5   0  13          8.18          7.93         0.43 o                         
  -2   1  13          3.21          3.26         0.44 o                         
  -1   1  13         10.31         10.45         1.50 o                         
   0   1  13         18.73         19.23         0.78 o                         
   1   1  13         46.52         52.21         2.02 o                         
   2   1  13         17.80         19.44         1.14 o                         
   3   1  13          3.90          3.45         0.52 o                         
   4   1  13          2.75          2.94         0.50 o                         
   5   1  13         30.39         28.71         0.93 o                         
   6   1  13         33.07         33.40         0.91 o                         
  -1   2  13          0.47          1.06         0.18 o                         
   0   2  13         91.89         93.64         1.60 o                         
   1   2  13          8.92         11.92         0.47 o                         
   2   2  13        145.44        148.56         2.62 o                         
   3   2  13         36.05         40.87         1.40 o                         
   4   2  13          6.54          9.12         0.74 o                         
   5   2  13         92.35         94.57         2.03 o                         
   6   2  13         81.97         86.79         1.78 o                         
   0   3  13        181.56        181.87         3.61 o                         
   1   3  13          2.31          1.91         0.28 o                         
   2   3  13        175.54        181.62         2.74 o                         
   3   3  13        212.23        229.37         3.36 o                         
   4   3  13         10.66         12.24         0.78 o                         
   5   3  13          2.05          2.46         0.51 o                         
   6   3  13        104.17         92.54         2.46 o                         
   1   4  13        190.16        191.24         5.19 o                         
   2   4  13        108.73        114.85         2.57 o                         
   3   4  13        174.40        175.57         3.02 o                         
   4   4  13        229.87        228.93         3.29 o                         
   5   4  13         56.70         61.98         1.38 o                         
   6   4  13         86.59         84.78         3.76 o                         
   2   5  13         96.75         91.15         2.71 o                         
   3   5  13        139.40        125.59         3.61 o                         
   4   5  13          0.74          1.45         0.38 o                         
   5   5  13        112.16        109.87         3.53 o                         
   0  -2  14          7.82          6.99         1.05 o                         
   1  -2  14          0.39          0.72         0.28 o                         
   2  -2  14         97.07         97.98         2.01 o                         
   0  -1  14         69.89         55.25         1.73 o                         
   1  -1  14          4.48          4.65         0.43 o                         
   2  -1  14          6.44          7.25         0.47 o                         
   3  -1  14          9.58         10.17         0.47 o                         
   0   0  14        106.27        119.50         2.41 o                         
   1   0  14         23.03         23.09         1.14 o                         
   2   0  14          0.21          0.46         0.23 o                         
   3   0  14        145.08        137.35         3.25 o                         
   4   0  14        104.01         99.99         2.35 o                         
   0   1  14        220.73        216.61         9.45 o                         
   1   1  14         23.49         25.58         0.83 o                         
   2   1  14         16.50         16.96         0.89 o                         
   3   1  14        136.22        142.88         2.48 o                         
   4   1  14          3.11          2.89         0.28 o                         
   5   1  14         46.41         41.51         2.03 o                         
   0   2  14         53.44         49.03         1.88 o                         
   1   2  14         65.94         67.34         1.26 o                         
   2   2  14        306.75        313.51         4.69 o                         
   3   2  14          7.05          7.81         0.56 o                         
   4   2  14        130.99        126.70         2.30 o                         
   5   2  14        235.98        233.25         5.00 o                         
   1   3  14         45.21         48.81         1.80 o                         
   2   3  14         96.98        103.96         2.90 o                         
   3   3  14          7.91          7.66         0.49 o                         
   4   3  14         80.59         76.88         4.61 o                         
   5   3  14          1.46          1.86         0.29 o                         
   3   4  14        117.05        120.93         3.68 o                         
   4   4  14         58.23         64.75         2.41 o                         
                                                                                
